# Supplementary material for: New spider flies from the Neotropical Region (Diptera, Acroceridae) with a key to New World genera
Source: Zookeys. 2013 Feb 18;(270):59–93. doi: 10.3897/zookeys.270.4476 (PMC3668421; doi:10.3897/zookeys.270.4476)
Supplement: XML Treatment for Sphaerops [file zookeys.270.4476-treatment1.xml]

<!DOCTYPE tp:taxon-treatment
  PUBLIC "-//TaxonX//DTD Taxonomic Treatment Publishing DTD v0 20100105//EN" "tax-treatment-NSO.dtd">
<tp:taxon-treatment xmlns:tp="http://www.plazi.org/taxpub"><tp:treatment-meta><mixed-citation publication-type="journal"><person-group><name><surname>Schlinger</surname><given-names>Evert I.</given-names></name><name><surname>Gillung</surname><given-names>Jessica P.</given-names></name><name><surname>Borkent</surname><given-names>Christopher J.</given-names></name></person-group><article-title>New spider flies from the Neotropical Region (Diptera, Acroceridae) with a key to New World genera</article-title><source>Zookeys</source><day>18</day><month>2</month><year>2013</year><volume>2013</volume><issue>270</issue><fpage>59</fpage><lpage>93</lpage><pub-id pub-id-type="doi">10.3897/zookeys.270.4476</pub-id></mixed-citation></tp:treatment-meta><tp:nomenclature><tp:taxon-name>
                            <tp:taxon-name-part taxon-name-part-type="genus">Sphaerops</tp:taxon-name-part>
                        <object-id xmlns:xlink="http://www.w3.org/1999/xlink" xlink:type="simple">http://species-id.net/wiki/Sphaerops</object-id>
								</tp:taxon-name><tp:taxon-authority>Philippi, 1865</tp:taxon-authority></tp:nomenclature><tp:treatment-sec sec-type="Diagnosis"><title>Diagnosis.</title><p>Body shape not arched; coloration non-metallic. Head width slightly less than thorax width; nearly spherical in shape; ocellar tubercle raised and rounded with three ocelli; postocular ridge and occiput rounded; posterior margin of eye rounded; eye sparsely pilose with minute setae (not more than 4× length of single ommatidium); eyes either contiguous above antennal base or with antennal base adjacent to dorsal eye margin, contiguous below antennal base; palpus absent; proboscis length greatly reduced with sparse pile; antennae located near or adjacent to ocellar tubercle; flagellum stylate, apex with terminal seta(e); scapes not fused together; postpronotal lobes not enlarged or contiguous medially; antepronotum narrow; subscutellum enlarged; legs not elongated; tibial spines absent; pulvilli present; wing markings and microtrichia absent. Costal vein ending near wing apex; costal margin straight; humeral crossvein absent; R<sub>1</sub> inflated at pterostigma; radial veins straight, veins R<sub>4</sub> and R<sub>5</sub> present as single fused vein; crossvein 2r-m present between M<sub>1</sub> and R<sub>4+5</sub>, bisecting cell r<sub>4+5</sub>, basal portion of cell narrow elongate; two M veins present, not reaching wing margin; discal cell closed; cell m<sub>3</sub> absent; CuA<sub>1</sub> joining M<sub>3</sub>; anal lobe well developed; alula well developed. Abdomen greatly rounded, inflated, tergites smooth.
                        </p></tp:treatment-sec><tp:treatment-sec sec-type="Comments"><title>Comments.</title><p><italic><tp:taxon-name>Sphaerops</tp:taxon-name></italic> is an endemic Chilean genus than can be readily differentiated from all other acrocerine genera based on the sparsely pilose eyes, wing vein A<sub>1</sub> fused to CuA<sub>2</sub> and the bulbous genitalia. <italic><tp:taxon-name>Sphaerops</tp:taxon-name></italic> is also unique in exhibiting the widest range in size variation within acrocerids. The genus shows remarkable similarity to the Chilean endemic genus <italic><tp:taxon-name>Villalus</tp:taxon-name></italic>, sharing numerous characteristics such as having the antennae placed away from the ocellar tubercle (except in <italic><tp:taxon-name>Sphaerops micella</tp:taxon-name></italic>) and vein R<sub>4+5</sub> present as a single, unforked, vein. Evert I. Schlinger has reared numerous <italic><tp:taxon-name>Sphaerops</tp:taxon-name></italic> individuals and reported that the mature larvae fed externally on spiders for up to three weeks. This type of development is unique as all other acrocerids with known larval habits are endoparasitoids until emerging to pupate (<xref ref-type="bibr" rid="B14">Schlinger 1987</xref>).
                        </p></tp:treatment-sec><tp:treatment-sec sec-type="Key to species of Sphaerops"><title>Key to species of Sphaerops</title><table-wrap content-type="key" position="anchor" orientation="portrait"><table><tbody><tr><td rowspan="1" colspan="1">1</td><td rowspan="1" colspan="1">Antennae immediately adjacent to ocellar tubercle; wing veins pale (<xref ref-type="fig" rid="F1">Fig. 1</xref>); wing veins CuA<sub>1</sub> and A<sub>1</sub> not fused, cell cu-p absent (<xref ref-type="fig" rid="F2">Fig. 2</xref>); smaller species (mean body length= 1.9 mm)
                                        </td><td rowspan="1" colspan="1"><italic><tp:taxon-name>Sphaerops micella</tp:taxon-name></italic> Schlinger sp. n.
                                        </td></tr><tr><td rowspan="1" colspan="1">–</td><td rowspan="1" colspan="1">Antennae not immediately adjacent to ocellar tubercle (<xref ref-type="fig" rid="F3">Fig. 3</xref>); wing veins dark; CuA<sub>1</sub> and A<sub>1</sub> fused, cell cu-p present (<xref ref-type="fig" rid="F5">Fig. 5</xref>); larger species (mean body length 6.3 mm)
                                        </td><td rowspan="1" colspan="1"><italic><tp:taxon-name>Sphaerops appendiculata</tp:taxon-name></italic> Philippi, 1865.
                                        </td></tr></tbody></table></table-wrap></tp:treatment-sec><!--PageBreak--><tp:treatment-sec><!--Section generated to contain objects referenced in tp:taxon-treatment.--><fig id="F1" position="float" orientation="portrait"><label>Figure 1.</label><caption><p><italic><tp:taxon-name>Sphaerops micella</tp:taxon-name></italic> Schlinger sp. n., male paratype, lateral view. Scale bar = 1.0 mm.</p></caption><graphic xmlns:xlink="http://www.w3.org/1999/xlink" xlink:href="ZooKeys-270-059-g001.jpg" position="float" orientation="portrait" xlink:type="simple"/></fig><fig id="F2" position="float" orientation="portrait"><label>Figure 2.</label><caption><p><italic><tp:taxon-name>Sphaerops micella</tp:taxon-name></italic> Schlinger sp. n., wing. Scale bar = 1.0 mm.</p></caption><graphic xmlns:xlink="http://www.w3.org/1999/xlink" xlink:href="ZooKeys-270-059-g002.jpg" position="float" orientation="portrait" xlink:type="simple"/></fig><fig id="F3" position="float" orientation="portrait"><label>Figure 3.</label><caption><p><italic><tp:taxon-name>Sphaerops appendiculata</tp:taxon-name></italic> Philippi, 1865, male, lateral view. Scale bar = 1.0 mm.</p></caption><graphic xmlns:xlink="http://www.w3.org/1999/xlink" xlink:href="ZooKeys-270-059-g003.jpg" position="float" orientation="portrait" xlink:type="simple"/></fig><fig id="F5" position="float" orientation="portrait"><label>Figure 5.</label><caption><p><italic><tp:taxon-name>Sphaerops appendiculata</tp:taxon-name></italic> Philippi, 1865, wing. Scale bar = 1.0 mm.</p></caption><graphic xmlns:xlink="http://www.w3.org/1999/xlink" xlink:href="ZooKeys-270-059-g005.jpg" position="float" orientation="portrait" xlink:type="simple"/></fig></tp:treatment-sec><ref-list><ref id="B14"><mixed-citation xmlns:xlink="http://www.w3.org/1999/xlink" xlink:type="simple"><!--PageBreak--><person-group><name name-style="western"><surname>Schlinger</surname><given-names>EI</given-names></name></person-group> (<year>1987</year>)<article-title> The biology of Acroceridae (Diptera): True endoparasitoids of spiders.</article-title> In: <person-group><name name-style="western"><surname>Nentwig</surname><given-names>W</given-names></name></person-group> (<role>Ed.</role>). <issue-title>Ecophysiology of Spiders.</issue-title><source>Springer-Verlag, Berlin</source>: <fpage>319</fpage>-<lpage>327</lpage>. doi: <ext-link ext-link-type="uri" xlink:href="http://dx.doi.org/10.1007/978-3-642-71552-5_24" xlink:type="simple">10.1007/978-3-642-71552-5_24</ext-link></mixed-citation></ref></ref-list></tp:taxon-treatment>
