# Supplementary material for: New spider flies from the Neotropical Region (Diptera, Acroceridae) with a key to New World genera
Source: Zookeys. 2013 Feb 18;(270):59–93. doi: 10.3897/zookeys.270.4476 (PMC3668421; doi:10.3897/zookeys.270.4476)
Supplement: XML Treatment for Sphaerops micella [file zookeys.270.4476-treatment2.xml]

<!DOCTYPE tp:taxon-treatment
  PUBLIC "-//TaxonX//DTD Taxonomic Treatment Publishing DTD v0 20100105//EN" "tax-treatment-NSO.dtd">
<tp:taxon-treatment xmlns:tp="http://www.plazi.org/taxpub"><tp:treatment-meta><mixed-citation publication-type="journal"><person-group><name><surname>Schlinger</surname><given-names>Evert I.</given-names></name><name><surname>Gillung</surname><given-names>Jessica P.</given-names></name><name><surname>Borkent</surname><given-names>Christopher J.</given-names></name></person-group><article-title>New spider flies from the Neotropical Region (Diptera, Acroceridae) with a key to New World genera</article-title><source>Zookeys</source><day>18</day><month>2</month><year>2013</year><volume>2013</volume><issue>270</issue><fpage>59</fpage><lpage>93</lpage><pub-id pub-id-type="doi">10.3897/zookeys.270.4476</pub-id></mixed-citation></tp:treatment-meta><tp:nomenclature><tp:taxon-name>
                            <tp:taxon-name-part taxon-name-part-type="genus">Sphaerops</tp:taxon-name-part>
                            <tp:taxon-name-part taxon-name-part-type="species">micella</tp:taxon-name-part>
                        <object-id xmlns:xlink="http://www.w3.org/1999/xlink" xlink:type="simple">urn:lsid:zoobank.org:act:32AB0AE4-47D5-42C9-9BCC-2AC1CB4B281A</object-id>
								<object-id xmlns:xlink="http://www.w3.org/1999/xlink" xlink:type="simple">http://species-id.net/wiki/Sphaerops_micella</object-id>
								</tp:taxon-name><tp:taxon-authority>Schlinger</tp:taxon-authority><tp:taxon-status xmlns:xlink="http://www.w3.org/1999/xlink" xlink:type="simple">sp. n.</tp:taxon-status><xref ref-type="fig" rid="F1">Figs 1</xref><xref ref-type="fig" rid="F2">2</xref><xref ref-type="fig" rid="F24">24</xref></tp:nomenclature><tp:treatment-sec sec-type="Material examined"><title>Material examined.</title><p><bold>Holotype</bold> male: Top label: “CHILE, <bold>Region III, Copiapó Prov</bold> / 125 km SE Copiapó; Fundo La / Semilla; malaise on alluvium nr river; / 30.x-9.xi.2003; ME Irwin; FD Parker / 2358 m; <named-content xmlns:xlink="http://www.w3.org/1999/xlink" content-type="dwc:verbatimCoordinates" xlink:type="simple">28°15.04'S, 69°44.46'W</named-content>”. Bottom label: red “HOLOTYPE ♂/ <italic><tp:taxon-name>Sphaerops micella</tp:taxon-name></italic>/ Schlinger new species/ Det. E.I. Schlinger 2012” (CAS).
                        </p></tp:treatment-sec><tp:treatment-sec sec-type="Paratypes"><title>Paratypes.</title><p>All from Chile and bearing yellow paratype labels. Some with genitalia dissected and placed in glycerin in microvial on pin with specimen. Same data as holotype (4 ♂, CAS); Same except: 2 km E Puente La Semilla: 119 km SE Copiapó; malaise nr wash with water; 11–17.x.2003; ME Irwin; 2082 m; <named-content xmlns:xlink="http://www.w3.org/1999/xlink" content-type="dwc:verbatimCoordinates" xlink:type="simple">28°12.90'S, 69°45.66'W</named-content> (1 ♂, CAS); Quillota Province; Palma de Ocoa; Parque Nacional Campanas; malaise in hillside draw; 215 m; 29.xii.1999; ME Irwin, EI Schlinger; <named-content xmlns:xlink="http://www.w3.org/1999/xlink" content-type="dwc:verbatimCoordinates" xlink:type="simple">32.9324°S, 71.0781°W</named-content> (EI Schlinger #010913; 1 ♂, CAS); same except: 2–10.i.2000 (EI Schlinger #013443-013449; 7 ♂, CAS); Region VI, Limarí Prov. Frey Jorge Nat’l Park, Quebrada Honda I; malaise in small wash; 15–31.x.2003; ME Irwin, FD Parker; 122 m; <named-content xmlns:xlink="http://www.w3.org/1999/xlink" content-type="dwc:verbatimCoordinates" xlink:type="simple">30°41.4'S, 71°37.8'W</named-content> (8 ♂); same except: 1–7.xi.2003 (ME Irwin #174749-174752, #174754-174756; 6 ♂, 1?, CAS); same except: El Mineral, malaise in wash upstream of seep, 23.xi–12.xii.2003; ME Irwin, FD Parker; 224 m; <named-content xmlns:xlink="http://www.w3.org/1999/xlink" content-type="dwc:verbatimCoordinates" xlink:type="simple">30°39.44'S, 71°39.90'W</named-content> (2 ♂, CAS).
                        </p></tp:treatment-sec><tp:treatment-sec sec-type="Diagnosis"><title>Diagnosis.</title><p>This species is much smaller than <italic><tp:taxon-name>Sphaerops appendiculata</tp:taxon-name></italic> (1.9 mm versus 6.3 mm) and has shorter pile on the thorax and abdomen. It is also unique in having the antennae placed immediately adjacent to the ocellar tubercle, the wing veins pale yellow, and wing veins CuA<sub>2</sub> and A<sub>1</sub> remaining separate.
                        </p></tp:treatment-sec><tp:treatment-sec sec-type="Description"><title>Description.</title><p>Male with small body length: 1.9 ± 0.6 mm (1.4-2.4 mm, n = 10) and wing just longer than body: 2.2 ± 0.5 mm (1.7 -2.5 mm, n = 10) setae covering body and legs is fine and short (<xref ref-type="fig" rid="F1">Fig. 1</xref>). Female unknown. <italic>Head</italic>. Eye dark brown, occiput black, covered with pale yellow pile; ocellar tubercle black; ocelli white, frons dark brown, antennae light brown and placed on mediodorsal eye margin, face dark brown with pale yellow pile, clypeus light brown, bare and shorter than the antennae, mouthparts yellow and strongly reduced. <italic>Thorax</italic>. Uniformly dark brown with covering pale yellow setae; coxae light brown, femora light brown with apex yellow, tibia light brown with basal third yellow , tarsi light brown, basal and apical tarsomeres longer than middle tarsomeres, lower calypter translucent white and covered with pale yellow setae, halter pale yellow. <italic>Wing</italic>. (<xref ref-type="fig" rid="F2">Fig. 2</xref>) All wing veins pale yellow except costa, subcosta and R<sub>1</sub> pale brown; pterostigma darker. <italic>Abdomen</italic>. Background color brown tergites I-II entirely brown, tergite III with posteriomedial portion yellow, tergites IV-VI medially yellow, sternites brown.
                        </p></tp:treatment-sec><tp:treatment-sec sec-type="Comments"><title>Comments.</title><p>Based on an examination of the voucher specimens of <italic><tp:taxon-name>Sphaerops</tp:taxon-name></italic> sequenced by <xref ref-type="bibr" rid="B19">Winterton et al. (2007)</xref> these were representatives of <italic><tp:taxon-name>Sphaerops micella</tp:taxon-name></italic> sp. n. not <!--PageBreak--><italic><tp:taxon-name>Sphaerops appendiculata</tp:taxon-name></italic> as reported. Therefore the taxon associated with Genbank accession numbers AY140877, AF539875, AY144436, and AY144403 will be changed to <italic><tp:taxon-name>Sphaerops micella</tp:taxon-name></italic> sp. n.
                        </p><p><!--PageBreak--><bold>Etymology.</bold> The species epithet is derived from the Latin: <italic>micella</italic> (diminutive feminine) meaning; little, crumb, or small, in reference to the minute size of this species relative to <italic><tp:taxon-name>Sphaerops appendiculata</tp:taxon-name></italic>.
                        </p><fig id="F1" position="float" orientation="portrait"><label>Figure 1.</label><caption><p><italic><tp:taxon-name>Sphaerops micella</tp:taxon-name></italic> Schlinger sp. n., male paratype, lateral view. Scale bar = 1.0 mm.</p></caption><graphic xmlns:xlink="http://www.w3.org/1999/xlink" xlink:href="ZooKeys-270-059-g001.jpg" position="float" orientation="portrait" xlink:type="simple"/></fig><fig id="F2" position="float" orientation="portrait"><label>Figure 2.</label><caption><p><italic><tp:taxon-name>Sphaerops micella</tp:taxon-name></italic> Schlinger sp. n., wing. Scale bar = 1.0 mm.</p></caption><graphic xmlns:xlink="http://www.w3.org/1999/xlink" xlink:href="ZooKeys-270-059-g002.jpg" position="float" orientation="portrait" xlink:type="simple"/></fig></tp:treatment-sec><tp:treatment-sec><!--Section generated to contain objects referenced in tp:taxon-treatment.--><fig id="F24" position="float" orientation="portrait"><label>Figure 24.</label><caption><p>Distribution of <italic><tp:taxon-name>Sphaerops micella</tp:taxon-name></italic> Schlinger sp. n.(black squares), <italic><tp:taxon-name>Sphaerops appendiculata</tp:taxon-name></italic> Philippi, 1865. (red squares), <italic><tp:taxon-name>Neophilopota brevirostris</tp:taxon-name></italic> Schlinger sp. n. (green triangle), <italic><tp:taxon-name>Coquena stangei</tp:taxon-name></italic> Schlinger sp. n.(orange star), <italic><tp:taxon-name>Pialea brunea</tp:taxon-name></italic> Schlinger sp. n. (blue circle) and <italic><tp:taxon-name>Pialea corbiculata</tp:taxon-name></italic> Schlinger sp. n. (green circle).</p></caption><graphic xmlns:xlink="http://www.w3.org/1999/xlink" xlink:href="ZooKeys-270-059-g024.jpg" position="float" orientation="portrait" xlink:type="simple"/></fig></tp:treatment-sec><ref-list><ref id="B19"><mixed-citation xmlns:xlink="http://www.w3.org/1999/xlink" xlink:type="simple"><person-group><name name-style="western"><surname>Winterton</surname><given-names>SL</given-names></name><name name-style="western"><surname>Wiegmann</surname><given-names>BM</given-names></name><name name-style="western"><surname>Schlinger</surname><given-names>EI</given-names></name></person-group> (<year>2007</year>)<article-title> Phylogeny and Bayesian divergence time estimations of small-headed flies (Diptera: Acroceridae) using multiple molecular markers.</article-title><source>Molecular Phylogenetics and Evolution </source><volume>43</volume>: <fpage>808</fpage>-<lpage>832</lpage>. doi: <ext-link ext-link-type="uri" xlink:href="http://dx.doi.org/10.1016/j.ympev.2006.08.015" xlink:type="simple">10.1016/j.ympev.2006.08.015</ext-link></mixed-citation></ref></ref-list></tp:taxon-treatment>
