# Supplementary material for: New spider flies from the Neotropical Region (Diptera, Acroceridae) with a key to New World genera
Source: Zookeys. 2013 Feb 18;(270):59–93. doi: 10.3897/zookeys.270.4476 (PMC3668421; doi:10.3897/zookeys.270.4476)
Supplement: XML Treatment for Sphaerops appendiculata [file zookeys.270.4476-treatment3.xml]

<!DOCTYPE tp:taxon-treatment
  PUBLIC "-//TaxonX//DTD Taxonomic Treatment Publishing DTD v0 20100105//EN" "tax-treatment-NSO.dtd">
<tp:taxon-treatment xmlns:tp="http://www.plazi.org/taxpub"><tp:treatment-meta><mixed-citation publication-type="journal"><person-group><name><surname>Schlinger</surname><given-names>Evert I.</given-names></name><name><surname>Gillung</surname><given-names>Jessica P.</given-names></name><name><surname>Borkent</surname><given-names>Christopher J.</given-names></name></person-group><article-title>New spider flies from the Neotropical Region (Diptera, Acroceridae) with a key to New World genera</article-title><source>Zookeys</source><day>18</day><month>2</month><year>2013</year><volume>2013</volume><issue>270</issue><fpage>59</fpage><lpage>93</lpage><pub-id pub-id-type="doi">10.3897/zookeys.270.4476</pub-id></mixed-citation></tp:treatment-meta><tp:nomenclature><tp:taxon-name>
                            <tp:taxon-name-part taxon-name-part-type="genus">Sphaerops</tp:taxon-name-part>
                            <tp:taxon-name-part taxon-name-part-type="species">appendiculata</tp:taxon-name-part>
                        <object-id xmlns:xlink="http://www.w3.org/1999/xlink" xlink:type="simple">http://species-id.net/wiki/Sphaerops_appendiculata</object-id>
								</tp:taxon-name><tp:taxon-authority>Philippi, 1865</tp:taxon-authority><xref ref-type="fig" rid="F3">Figs 3</xref><xref ref-type="fig" rid="F4"/><xref ref-type="fig" rid="F5">–5</xref><xref ref-type="fig" rid="F24">24</xref></tp:nomenclature><tp:treatment-sec sec-type="Material examined"><title>Material examined.</title><p>CHILE; Santiago Prov.; 3 km N. El Arrayan; 7.ix.1966; 1150 m; <named-content xmlns:xlink="http://www.w3.org/1999/xlink" content-type="dwc:verbatimCoordinates" xlink:type="simple">33°21'S, 70°28'W</named-content>; EI Schlinger, ME Irwin. [reared from <tp:taxon-name>Sequestriidae</tp:taxon-name> (Araneae), remains of spider host pinned with specimen], (EIS # 2951, 2952 (host); 1 ♂, CAS); [Chile] Santiago, 15.xi.[19]39, Stuardo (EIS # 2974; 1 ♂, CAS); [Chile] El Canalo, 15.x.1933; Stuardo (EIS # 2978; 1 ♂, CAS).
                        </p></tp:treatment-sec><tp:treatment-sec sec-type="Diagnosis"><title>Diagnosis.</title><p>Pile covering body and legs is much longer and denser than in <italic><tp:taxon-name>Sphaerops micella</tp:taxon-name></italic> <bold>sp. n.</bold> (<xref ref-type="fig" rid="F3">Fig. 3</xref>). Antennae are inserted on the head near but not immediately adjacent to the ocellar tubercle. This species is also much larger (6.3 vs 1.9 mm), has brown rather than yellow wing veins, and the wing veins CuA<sub>2</sub> and A<sub>1</sub> join near the wing margin.
                        </p></tp:treatment-sec><tp:treatment-sec sec-type="Description"><title>Description.</title><p>Male with medium body size: (<xref ref-type="fig" rid="F3">Fig. 3</xref>) 6.3 ± 1.2 mm (5.8 - 7.0 mm, n = 3) and wing shorter than the body: 5.9 ± 1.4 mm (5.1 - 6.4 mm, n = 3). <italic>Head</italic>. (<xref ref-type="fig" rid="F4">Fig. 4</xref>) Eye dark brown, occiput and ocellar tubercle dark brown, covered with pale yellow pile; ocelli light brown, frons dark brown and strongly reduced, antennae light brown, face dark brown with pale yellow pile, clypeus dark brown, bare and as long as scape and pedicel combined, mouthparts yellow and strongly reduced. <italic>Thorax</italic>. Uniformly dark brown with dense covering pale yellow pile; coxae dark brown, femora, tibia and tarsi light brown, basal tarsomere longer than remaining tarsomeres, lower calypter pale yellow with light brown margin and covered with dense pale yellow pile, halter yellow. <italic>Wing</italic>. (<xref ref-type="fig" rid="F5">Fig. 5</xref>) All wing veins brown. <italic>Abdomen</italic>. Tergites dark brown, sternites dark brown with posterior margin yellow.
                        </p><fig id="F3" position="float" orientation="portrait"><label>Figure 3.</label><caption><p><italic><tp:taxon-name>Sphaerops appendiculata</tp:taxon-name></italic> Philippi, 1865, male, lateral view. Scale bar = 1.0 mm.</p></caption><graphic xmlns:xlink="http://www.w3.org/1999/xlink" xlink:href="ZooKeys-270-059-g003.jpg" position="float" orientation="portrait" xlink:type="simple"/></fig><fig id="F4" position="float" orientation="portrait"><label>Figure 4.</label><caption><p><italic><tp:taxon-name>Sphaerops appendiculata</tp:taxon-name></italic> Philippi, 1865, male, anterior view. Scale bar = 1.0 mm.</p></caption><graphic xmlns:xlink="http://www.w3.org/1999/xlink" xlink:href="ZooKeys-270-059-g004.jpg" position="float" orientation="portrait" xlink:type="simple"/></fig><fig id="F5" position="float" orientation="portrait"><label>Figure 5.</label><caption><p><italic><tp:taxon-name>Sphaerops appendiculata</tp:taxon-name></italic> Philippi, 1865, wing. Scale bar = 1.0 mm.</p></caption><graphic xmlns:xlink="http://www.w3.org/1999/xlink" xlink:href="ZooKeys-270-059-g005.jpg" position="float" orientation="portrait" xlink:type="simple"/></fig></tp:treatment-sec><tp:treatment-sec><!--Section generated to contain objects referenced in tp:taxon-treatment.--><fig id="F24" position="float" orientation="portrait"><label>Figure 24.</label><caption><p>Distribution of <italic><tp:taxon-name>Sphaerops micella</tp:taxon-name></italic> Schlinger sp. n.(black squares), <italic><tp:taxon-name>Sphaerops appendiculata</tp:taxon-name></italic> Philippi, 1865. (red squares), <italic><tp:taxon-name>Neophilopota brevirostris</tp:taxon-name></italic> Schlinger sp. n. (green triangle), <italic><tp:taxon-name>Coquena stangei</tp:taxon-name></italic> Schlinger sp. n.(orange star), <italic><tp:taxon-name>Pialea brunea</tp:taxon-name></italic> Schlinger sp. n. (blue circle) and <italic><tp:taxon-name>Pialea corbiculata</tp:taxon-name></italic> Schlinger sp. n. (green circle).</p></caption><graphic xmlns:xlink="http://www.w3.org/1999/xlink" xlink:href="ZooKeys-270-059-g024.jpg" position="float" orientation="portrait" xlink:type="simple"/></fig></tp:treatment-sec></tp:taxon-treatment>
