# Supplementary material for: New spider flies from the Neotropical Region (Diptera, Acroceridae) with a key to New World genera
Source: Zookeys. 2013 Feb 18;(270):59–93. doi: 10.3897/zookeys.270.4476 (PMC3668421; doi:10.3897/zookeys.270.4476)
Supplement: XML Treatment for Neophilopota [file zookeys.270.4476-treatment4.xml]

<!DOCTYPE tp:taxon-treatment
  PUBLIC "-//TaxonX//DTD Taxonomic Treatment Publishing DTD v0 20100105//EN" "tax-treatment-NSO.dtd">
<tp:taxon-treatment xmlns:tp="http://www.plazi.org/taxpub"><tp:treatment-meta><mixed-citation publication-type="journal"><person-group><name><surname>Schlinger</surname><given-names>Evert I.</given-names></name><name><surname>Gillung</surname><given-names>Jessica P.</given-names></name><name><surname>Borkent</surname><given-names>Christopher J.</given-names></name></person-group><article-title>New spider flies from the Neotropical Region (Diptera, Acroceridae) with a key to New World genera</article-title><source>Zookeys</source><day>18</day><month>2</month><year>2013</year><volume>2013</volume><issue>270</issue><fpage>59</fpage><lpage>93</lpage><pub-id pub-id-type="doi">10.3897/zookeys.270.4476</pub-id></mixed-citation></tp:treatment-meta><tp:nomenclature><tp:taxon-name>
                            <tp:taxon-name-part taxon-name-part-type="genus">Neophilopota</tp:taxon-name-part>
                        <object-id xmlns:xlink="http://www.w3.org/1999/xlink" xlink:type="simple">urn:lsid:zoobank.org:act:793E27B2-FC10-4CE5-AAD2-F60E07C81901</object-id>
								<object-id xmlns:xlink="http://www.w3.org/1999/xlink" xlink:type="simple">http://species-id.net/wiki/Neophilopota</object-id>
								</tp:taxon-name><tp:taxon-authority>Schlinger</tp:taxon-authority><tp:taxon-status xmlns:xlink="http://www.w3.org/1999/xlink" xlink:type="simple">gen. n.</tp:taxon-status><xref ref-type="fig" rid="F6">Figs 6</xref><xref ref-type="fig" rid="F7"/><xref ref-type="fig" rid="F8"/><xref ref-type="fig" rid="F9"/><xref ref-type="fig" rid="F10">–10</xref></tp:nomenclature><tp:treatment-sec sec-type="Type species"><title>Type species.</title><p><italic><tp:taxon-name>Neophilopota brevirostris</tp:taxon-name></italic> sp. n., by present designation.
                        </p></tp:treatment-sec><tp:treatment-sec sec-type="Diagnosis"><title>Diagnosis.</title><p><italic><tp:taxon-name>Neophilopota</tp:taxon-name></italic> gen. n.is an endemic Mexican genus similar to <italic><tp:taxon-name>Quasi</tp:taxon-name></italic>, <italic><tp:taxon-name>Oligoneura</tp:taxon-name></italic> and <italic><tp:taxon-name>Philopota</tp:taxon-name></italic>. It can be easily distinguished from the Central American genus <italic><tp:taxon-name>Quasi</tp:taxon-name></italic> as <italic><tp:taxon-name>Neophilopota</tp:taxon-name></italic> has pilose eyes and well developed mouthparts (forming an elongate proboscis). It shows greater similarity to both the Palearctic <italic><tp:taxon-name>Oligoneura</tp:taxon-name></italic> <!--PageBreak-->and the Neotropical <italic><tp:taxon-name>Philopota</tp:taxon-name></italic> in having elongate mouthparts and the ocellar tubercle poorly developed. It is easily distinguished from <italic><tp:taxon-name>Philopota</tp:taxon-name></italic> by having the frons as long as wide (though shorter than the antennae), the insertion of the antennae on the lower part of the frons, the lower facial margin wider in the upper portion than in lateral portions, and the clypeus shorter than the antennae. It can be readily differentiated from <italic><tp:taxon-name>Oligoneura</tp:taxon-name></italic> by the absence of the palpi, the presence of pile on the frons, the insertion of antennae on the lower portion of the head, the clypeus being shorter than the antennae and the legs greatly elongated. <italic><tp:taxon-name>Neophilopota</tp:taxon-name></italic> was referred to as ‘New Genus A’ in the <italic>Manual of Central American Diptera</italic> (<xref ref-type="bibr" rid="B15">Schlinger 2009</xref>).
                        </p></tp:treatment-sec><tp:treatment-sec sec-type="Description"><title>Description.</title><p>Body shape arched (<xref ref-type="fig" rid="F6">Fig. 6</xref>); coloration non-metallic. Head width slightly smaller than thorax width (<xref ref-type="fig" rid="F7">Fig. 7</xref>); nearly spherical; ocellar tubercle slightly raised, rounded with three ocelli (<xref ref-type="fig" rid="F8">Fig. 8</xref>); postocular ridge and occiput extended posteriorly into acute ridge; posterior margin of eye rounded; eye sparsely pilose; eyes contiguous above antennal base; not contiguous below; palpus absent; proboscis length subequal to or slightly greater than head length; without pile, or setae barely evident; antennae located nearer to mouthparts (<xref ref-type="fig" rid="F8">Figs 8</xref>, <xref ref-type="fig" rid="F9">9</xref>); flagellum stylate; apex lacking terminal setae; scapes not fused together; postpronotal lobes enlarged, medially contiguous forming a collar; antepronotum narrow; subscutellum enlarged; legs greatly elongated; tibial spines absent; pulvilli present; wing markings and microtrichia absent (<xref ref-type="fig" rid="F10">Fig. 10</xref>); costa ending near wing apex; costal margin straight; humeral crossvein present; radial <!--PageBreak-->veins straight, R<sub>1</sub> not inflated distally; veins R<sub>4</sub> and R<sub>5</sub> present as single vein; crossvein 2r-m absent; two M veins present, not reaching wing margin; discal cell open distally; cell m<sub>3</sub> absent; CuA<sub>1</sub> reduced, not reaching wing margin; CuA<sub>2</sub> reduced; anal lobe <!--PageBreak-->well developed; alula well developed; abdomen conical, tapering towards apex; tergites smooth, rounded.
                        </p></tp:treatment-sec><tp:treatment-sec sec-type="Included species"><title>Included species.</title><p><italic><tp:taxon-name>Neophilopota brevirostris</tp:taxon-name></italic> sp. n.
                        </p></tp:treatment-sec><tp:treatment-sec sec-type="Etymology"><title>Etymology.</title><p>The prefix of the genus epithet (<italic>neo</italic>) is derived from the Latin for “new”, referring to this being a new genus. The suffix, -<italic>philopota</italic>, is used in reference to <italic><tp:taxon-name>Neophilopota</tp:taxon-name></italic>’s similarity to <italic><tp:taxon-name>Philopota</tp:taxon-name></italic>.
                        </p><fig id="F6" position="float" orientation="portrait"><label>Figure 6.</label><caption><p><italic><tp:taxon-name>Neophilopota brevirostris</tp:taxon-name></italic> Schlinger sp. n., male holotype, lateral view. Scale bar = 2.0 mm.</p></caption><graphic xmlns:xlink="http://www.w3.org/1999/xlink" xlink:href="ZooKeys-270-059-g006.jpg" position="float" orientation="portrait" xlink:type="simple"/></fig><fig id="F7" position="float" orientation="portrait"><label>Figure 7.</label><caption><p><italic><tp:taxon-name>Neophilopota brevirostris</tp:taxon-name></italic> Schlinger sp. n., male holotype, dorsal view. Scale bar = 2.0 mm.</p></caption><graphic xmlns:xlink="http://www.w3.org/1999/xlink" xlink:href="ZooKeys-270-059-g007.jpg" position="float" orientation="portrait" xlink:type="simple"/></fig><fig id="F8" position="float" orientation="portrait"><label>Figure 8.</label><caption><p><italic><tp:taxon-name>Neophilopota brevirostris</tp:taxon-name></italic> Schlinger sp. n., head, lateral view. Scale bar = 1.0 mm.</p></caption><graphic xmlns:xlink="http://www.w3.org/1999/xlink" xlink:href="ZooKeys-270-059-g008.jpg" position="float" orientation="portrait" xlink:type="simple"/></fig><fig id="F9" position="float" orientation="portrait"><label>Figure 9.</label><caption><p><italic><tp:taxon-name>Neophilopota brevirostris</tp:taxon-name></italic> Schlinger sp. n., head, frontal view. Scale bar = 1.0 mm.</p></caption><graphic xmlns:xlink="http://www.w3.org/1999/xlink" xlink:href="ZooKeys-270-059-g009.jpg" position="float" orientation="portrait" xlink:type="simple"/></fig><fig id="F10" position="float" orientation="portrait"><label>Figure 10.</label><caption><p><italic><tp:taxon-name>Neophilopota brevirostris</tp:taxon-name></italic> Schlinger sp. n., wing, dorsal view. Scale bar = 1.0 mm.</p></caption><graphic xmlns:xlink="http://www.w3.org/1999/xlink" xlink:href="ZooKeys-270-059-g010.jpg" position="float" orientation="portrait" xlink:type="simple"/></fig></tp:treatment-sec><ref-list><ref id="B15"><mixed-citation xmlns:xlink="http://www.w3.org/1999/xlink" xlink:type="simple"><person-group><name name-style="western"><surname>Schlinger</surname><given-names>EI</given-names></name></person-group> (<year>2009</year>)<article-title> Acroceridae (spider flies, small-headed flies).</article-title> In: <person-group><name name-style="western"><surname>Brown</surname><given-names>BV</given-names></name><name name-style="western"><surname>Borkent</surname><given-names>A</given-names></name><name name-style="western"><surname>Cumming,</surname><given-names>JM</given-names></name><name name-style="western"><surname>Wood</surname><given-names>DM</given-names></name><name name-style="western"><surname>Woodley</surname><given-names>DM</given-names></name><name name-style="western"><surname>Zumbado</surname><given-names>M</given-names></name></person-group> (<role>Eds</role>). <issue-title>Manual of Central American Diptera: Volume 1.</issue-title><source>NRC Research Press, Ottawa, Ontario, Canada</source>: <fpage>551</fpage>-<lpage>556</lpage>.</mixed-citation></ref></ref-list></tp:taxon-treatment>
