# Supplementary material for: New spider flies from the Neotropical Region (Diptera, Acroceridae) with a key to New World genera
Source: Zookeys. 2013 Feb 18;(270):59–93. doi: 10.3897/zookeys.270.4476 (PMC3668421; doi:10.3897/zookeys.270.4476)
Supplement: XML Treatment for Neophilopota brevirostris [file zookeys.270.4476-treatment5.xml]

<!DOCTYPE tp:taxon-treatment
  PUBLIC "-//TaxonX//DTD Taxonomic Treatment Publishing DTD v0 20100105//EN" "tax-treatment-NSO.dtd">
<tp:taxon-treatment xmlns:tp="http://www.plazi.org/taxpub"><tp:treatment-meta><mixed-citation publication-type="journal"><person-group><name><surname>Schlinger</surname><given-names>Evert I.</given-names></name><name><surname>Gillung</surname><given-names>Jessica P.</given-names></name><name><surname>Borkent</surname><given-names>Christopher J.</given-names></name></person-group><article-title>New spider flies from the Neotropical Region (Diptera, Acroceridae) with a key to New World genera</article-title><source>Zookeys</source><day>18</day><month>2</month><year>2013</year><volume>2013</volume><issue>270</issue><fpage>59</fpage><lpage>93</lpage><pub-id pub-id-type="doi">10.3897/zookeys.270.4476</pub-id></mixed-citation></tp:treatment-meta><tp:nomenclature><tp:taxon-name>
                            <tp:taxon-name-part taxon-name-part-type="genus">Neophilopota</tp:taxon-name-part>
                            <tp:taxon-name-part taxon-name-part-type="species">brevirostris</tp:taxon-name-part>
                        <object-id xmlns:xlink="http://www.w3.org/1999/xlink" xlink:type="simple">urn:lsid:zoobank.org:act:4305FC9E-7691-433D-9737-40F322F8C2CB</object-id>
								<object-id xmlns:xlink="http://www.w3.org/1999/xlink" xlink:type="simple">http://species-id.net/wiki/Neophilopota_brevirostris</object-id>
								</tp:taxon-name><tp:taxon-authority>Schlinger</tp:taxon-authority><tp:taxon-status xmlns:xlink="http://www.w3.org/1999/xlink" xlink:type="simple">sp. n.</tp:taxon-status><xref ref-type="fig" rid="F6">Figs 6</xref><xref ref-type="fig" rid="F7"/><xref ref-type="fig" rid="F8"/><xref ref-type="fig" rid="F9"/><xref ref-type="fig" rid="F10">–10</xref><xref ref-type="fig" rid="F24">24</xref></tp:nomenclature><tp:treatment-sec sec-type="Material examined"><title>Material examined.</title><p><bold>Holotype</bold> male: Top label “Fortin de las / Flores, Ver., / Mex.”. “Doyen and / Foster Collec.”. “USNM”. Middle label bright green “Acroceridae / E.I. <!--PageBreak-->Schlinger / Specimen / 004294”. Bottom label: red “HOLOTYPE ♂ / Neophilopota/ brevirostris/ Schlinger” (USNM).
                        </p><p><bold>Paratype</bold> male: “Rio Metlac, MEX. / Fortin de las Flores / Veracruz / VIII-17-1965 / L.R. Gillogly”. “E.I. Schlinger / Collection”. red label “Genitalia / Dissection No. 78-6-22k. / by E.I. Schlinger”. bright green label “Acroceridae / E.I. Schlinger / Specimen / 004293” . Bottom label: yellow “Paratype ♂ / Neophilopota / brevirostris / Schlinger” (CAS). Genitalia dissected and placed in glycerin in glass microvial on pin with specimen.
                        </p></tp:treatment-sec><tp:treatment-sec sec-type="Description"><title>Description.</title><p>Male with medium body size (male body: 9.5–12.3 (holotype) mm; n = 2) and wing longer than the body (male wing: 10.8–15.1 (holotype) mm; n = 2). <italic>Head</italic>. (<xref ref-type="fig" rid="F8">Figs 8</xref>, <xref ref-type="fig" rid="F9">9</xref>) Ocellar tubercle brown; antennae brown (<xref ref-type="fig" rid="F6">Fig. 6</xref>), longer than frons; postocular ridge brown, wider than clypeus; face black; clypeus brown, shorter than antennae and bare. <italic>Thorax</italic>. (<xref ref-type="fig" rid="F7">Fig. 7</xref>) Brown with dark brown markings; legs elongate; coxae brown; femora brown with apex light brown; tibia brown; tarsi brown; lower calypter brown with dark brown margin. <italic>Wing</italic>. (<xref ref-type="fig" rid="F10">Fig. 10</xref>) Infuscate, without markings; wing veins brown. <italic>Abdomen</italic>. Tergite I entirely brown; tergites II-VI brown with lateral margin yellow; sternites yellow.
                        </p></tp:treatment-sec><tp:treatment-sec sec-type="Comments"><title>Comments.</title><p>The proboscis in the holotype is broken (<xref ref-type="fig" rid="F6">Fig. 6</xref>), but in the paratype it is longer than the head height and shorter than the body length.
                        </p></tp:treatment-sec><tp:treatment-sec sec-type="Etymology"><title>Etymology.</title><p>The species epithet is derived from the Latin: <italic>brevis</italic> (short) and <italic>rostris</italic> (beak), in reference to the short length of proboscis in comparison to species of <italic><tp:taxon-name>Philopota</tp:taxon-name></italic>.
                        </p><!--PageBreak--><!--PageBreak--></tp:treatment-sec><tp:treatment-sec><!--Section generated to contain objects referenced in tp:taxon-treatment.--><fig id="F6" position="float" orientation="portrait"><label>Figure 6.</label><caption><p><italic><tp:taxon-name>Neophilopota brevirostris</tp:taxon-name></italic> Schlinger sp. n., male holotype, lateral view. Scale bar = 2.0 mm.</p></caption><graphic xmlns:xlink="http://www.w3.org/1999/xlink" xlink:href="ZooKeys-270-059-g006.jpg" position="float" orientation="portrait" xlink:type="simple"/></fig><fig id="F7" position="float" orientation="portrait"><label>Figure 7.</label><caption><p><italic><tp:taxon-name>Neophilopota brevirostris</tp:taxon-name></italic> Schlinger sp. n., male holotype, dorsal view. Scale bar = 2.0 mm.</p></caption><graphic xmlns:xlink="http://www.w3.org/1999/xlink" xlink:href="ZooKeys-270-059-g007.jpg" position="float" orientation="portrait" xlink:type="simple"/></fig><fig id="F8" position="float" orientation="portrait"><label>Figure 8.</label><caption><p><italic><tp:taxon-name>Neophilopota brevirostris</tp:taxon-name></italic> Schlinger sp. n., head, lateral view. Scale bar = 1.0 mm.</p></caption><graphic xmlns:xlink="http://www.w3.org/1999/xlink" xlink:href="ZooKeys-270-059-g008.jpg" position="float" orientation="portrait" xlink:type="simple"/></fig><fig id="F9" position="float" orientation="portrait"><label>Figure 9.</label><caption><p><italic><tp:taxon-name>Neophilopota brevirostris</tp:taxon-name></italic> Schlinger sp. n., head, frontal view. Scale bar = 1.0 mm.</p></caption><graphic xmlns:xlink="http://www.w3.org/1999/xlink" xlink:href="ZooKeys-270-059-g009.jpg" position="float" orientation="portrait" xlink:type="simple"/></fig><fig id="F10" position="float" orientation="portrait"><label>Figure 10.</label><caption><p><italic><tp:taxon-name>Neophilopota brevirostris</tp:taxon-name></italic> Schlinger sp. n., wing, dorsal view. Scale bar = 1.0 mm.</p></caption><graphic xmlns:xlink="http://www.w3.org/1999/xlink" xlink:href="ZooKeys-270-059-g010.jpg" position="float" orientation="portrait" xlink:type="simple"/></fig><fig id="F24" position="float" orientation="portrait"><label>Figure 24.</label><caption><p>Distribution of <italic><tp:taxon-name>Sphaerops micella</tp:taxon-name></italic> Schlinger sp. n.(black squares), <italic><tp:taxon-name>Sphaerops appendiculata</tp:taxon-name></italic> Philippi, 1865. (red squares), <italic><tp:taxon-name>Neophilopota brevirostris</tp:taxon-name></italic> Schlinger sp. n. (green triangle), <italic><tp:taxon-name>Coquena stangei</tp:taxon-name></italic> Schlinger sp. n.(orange star), <italic><tp:taxon-name>Pialea brunea</tp:taxon-name></italic> Schlinger sp. n. (blue circle) and <italic><tp:taxon-name>Pialea corbiculata</tp:taxon-name></italic> Schlinger sp. n. (green circle).</p></caption><graphic xmlns:xlink="http://www.w3.org/1999/xlink" xlink:href="ZooKeys-270-059-g024.jpg" position="float" orientation="portrait" xlink:type="simple"/></fig></tp:treatment-sec></tp:taxon-treatment>
