# Supplementary material for: New spider flies from the Neotropical Region (Diptera, Acroceridae) with a key to New World genera
Source: Zookeys. 2013 Feb 18;(270):59–93. doi: 10.3897/zookeys.270.4476 (PMC3668421; doi:10.3897/zookeys.270.4476)
Supplement: XML Treatment for Coquena [file zookeys.270.4476-treatment6.xml]

<!DOCTYPE tp:taxon-treatment
  PUBLIC "-//TaxonX//DTD Taxonomic Treatment Publishing DTD v0 20100105//EN" "tax-treatment-NSO.dtd">
<tp:taxon-treatment xmlns:tp="http://www.plazi.org/taxpub"><tp:treatment-meta><mixed-citation publication-type="journal"><person-group><name><surname>Schlinger</surname><given-names>Evert I.</given-names></name><name><surname>Gillung</surname><given-names>Jessica P.</given-names></name><name><surname>Borkent</surname><given-names>Christopher J.</given-names></name></person-group><article-title>New spider flies from the Neotropical Region (Diptera, Acroceridae) with a key to New World genera</article-title><source>Zookeys</source><day>18</day><month>2</month><year>2013</year><volume>2013</volume><issue>270</issue><fpage>59</fpage><lpage>93</lpage><pub-id pub-id-type="doi">10.3897/zookeys.270.4476</pub-id></mixed-citation></tp:treatment-meta><tp:nomenclature><tp:taxon-name>
                            <tp:taxon-name-part taxon-name-part-type="genus">Coquena</tp:taxon-name-part>
                        <object-id xmlns:xlink="http://www.w3.org/1999/xlink" xlink:type="simple">urn:lsid:zoobank.org:act:B51436F7-465D-498C-B56A-2074E2986AF8</object-id>
								<object-id xmlns:xlink="http://www.w3.org/1999/xlink" xlink:type="simple">http://species-id.net/wiki/Coquena</object-id>
								</tp:taxon-name><tp:taxon-authority>Schlinger</tp:taxon-authority><tp:taxon-status xmlns:xlink="http://www.w3.org/1999/xlink" xlink:type="simple">gen. n.</tp:taxon-status><xref ref-type="fig" rid="F11">Figs 11</xref><xref ref-type="fig" rid="F12"/><xref ref-type="fig" rid="F13"/><xref ref-type="fig" rid="F14"/><xref ref-type="fig" rid="F15">–15</xref></tp:nomenclature><tp:treatment-sec sec-type="Type species"><title>Type species.</title><p><italic><tp:taxon-name>Coquena stangei</tp:taxon-name></italic> Schlinger sp. n.
                        </p></tp:treatment-sec><tp:treatment-sec sec-type="Diagnosis"><title>Diagnosis.</title><p><italic><tp:taxon-name>Coquena</tp:taxon-name></italic> is a South American genus readily distinguished from other panopine genera by the minute mouthparts, the ocellar tubercle extremely raised and the iridescent body color. It is closely related to the Neotropical genera <italic><tp:taxon-name>Lasioides</tp:taxon-name></italic> and <italic><tp:taxon-name>Pteropexus</tp:taxon-name></italic>,the Nearctic genus <italic><tp:taxon-name>Eulonchus</tp:taxon-name></italic>, and the New World genus <italic><tp:taxon-name>Lasia</tp:taxon-name></italic>, as it shares the same wing venation. However it does not have the elongate proboscis present in these genera. <italic><tp:taxon-name>Coquena</tp:taxon-name></italic> and <italic><tp:taxon-name>Lasioides</tp:taxon-name></italic> are closely related, monotypic, genera. The mouthparts in <italic><tp:taxon-name>Coquena stangei</tp:taxon-name></italic> are strongly reduced, whereas they are elongate in <italic><tp:taxon-name>Lasioides peruanus</tp:taxon-name></italic> Gil Collado, 1928. <italic><tp:taxon-name>Coquena</tp:taxon-name></italic> shares some attributes with <italic><tp:taxon-name>Lasia</tp:taxon-name></italic> such as the presence of an alula and having the eyes separate below the antennae. It also shares several characteristics with <italic><tp:taxon-name>Eulonchus</tp:taxon-name></italic>, principally the extremely raised ocellar tubercle and presence of maxillary palpi.
                        </p></tp:treatment-sec><tp:treatment-sec sec-type="Description"><title>Description.</title><p>Body shape not arched (<xref ref-type="fig" rid="F11">Figs 11</xref>, <xref ref-type="fig" rid="F13">13</xref>); coloration metallic iridescent. Head width slightly narrower than thorax width (<xref ref-type="fig" rid="F12">Figs 12</xref>, 14); hemispherical; ocellar tubercle shape greatly raised and irregularly shaped, 1/4 to 1/2 as high as head; two ocelli, anterior ocellus absent; postocular ridge and occiput rounded; posterior margin of eye rounded; eye densely pilose; eyes not contiguous above antennal base; palpus present; proboscis greatly reduced, without pile, or setae barely evident; antennae located on middle of frons; flagellum elongate, paddle-shaped, much larger in male, apex lacking terminal setae; scapes not fused together; postpronotal lobes not enlarged or contiguous medially; antepronotum narrow; subscutellum barely visible beneath scutellum; legs not elongate; tibial spines present apically; pulvilli present; wing markings and microtrichia absent (<xref ref-type="fig" rid="F15">Fig. 15</xref>); costa circumscribing entire wing margin, costal margin straight; humeral crossvein present; radial veins straight; R<sub>1</sub> not inflated distally; veins R<sub>4</sub> and R<sub>5</sub> present; crossvein 2r-m present between M<sub>1</sub> and R<sub>4+5</sub>, bisecting cell r<sub>4+5</sub>; cell formed by 2r-m present, narrow and elongate; M<sub>1</sub>, M<sub>2</sub> and M<sub>3</sub> <!--PageBreak-->present (M<sub>3</sub> fused with CuA<sub>1</sub>), reaching wing margin; discal cell closed completely; cell m<sub>3</sub> present; CuA<sub>1</sub> joining M<sub>3</sub>, and running to margin; CuA<sub>2</sub> fused to A<sub>1</sub> before wing margin and then running to margin; anal lobe well developed; alula well developed; abdomen greatly rounded, inflated, tergites smooth.
                        </p></tp:treatment-sec><tp:treatment-sec sec-type="Etymology"><title>Etymology.</title><p>The genus epithet is derived from the <italic><tp:taxon-name>Coquena</tp:taxon-name></italic> legend of north-western Argentina. <italic><tp:taxon-name>Coquena</tp:taxon-name></italic> was the son of Mother Earth and was portrayed as a short man dressed in a hat and bright colored poncho. The iridescent coloration, hat-like ocellar tubercle and type locality in northwest Argentina of the type species led to the choice of this name for the genus.
                        </p><fig id="F11" position="float" orientation="portrait"><label>Figure 11.</label><caption><p><italic><tp:taxon-name>Coquena stangei</tp:taxon-name></italic> Schlinger sp. n., male holotype, lateral view. Scale bar = 1.0 mm.</p></caption><graphic xmlns:xlink="http://www.w3.org/1999/xlink" xlink:href="ZooKeys-270-059-g011.jpg" position="float" orientation="portrait" xlink:type="simple"/></fig><fig id="F12" position="float" orientation="portrait"><label>Figure 12.</label><caption><p><italic><tp:taxon-name>Coquena stangei</tp:taxon-name></italic> Schlinger sp. n., male holotype, anterior view. Scale bar = 1.0 mm.</p></caption><graphic xmlns:xlink="http://www.w3.org/1999/xlink" xlink:href="ZooKeys-270-059-g012.jpg" position="float" orientation="portrait" xlink:type="simple"/></fig><fig id="F13" position="float" orientation="portrait"><label>Figure 13.</label><caption><p><italic><tp:taxon-name>Coquena stangei</tp:taxon-name></italic> Schlinger sp. n., female paratype, lateral view. Scale bar = 1.0 mm.</p></caption><graphic xmlns:xlink="http://www.w3.org/1999/xlink" xlink:href="ZooKeys-270-059-g013.jpg" position="float" orientation="portrait" xlink:type="simple"/></fig><fig id="F14" position="float" orientation="portrait"><label>Figure 14.</label><caption><p><italic><tp:taxon-name>Coquena stangei</tp:taxon-name></italic> Schlinger sp. n., female paratype, anterior view. Scale bar = 1.0 mm.</p></caption><graphic xmlns:xlink="http://www.w3.org/1999/xlink" xlink:href="ZooKeys-270-059-g014.jpg" position="float" orientation="portrait" xlink:type="simple"/></fig><fig id="F15" position="float" orientation="portrait"><label>Figure 15.</label><caption><p><italic><tp:taxon-name>Coquena stangei</tp:taxon-name></italic> Schlinger sp. n., wing. Scale bar = 1.0 mm.</p></caption><graphic xmlns:xlink="http://www.w3.org/1999/xlink" xlink:href="ZooKeys-270-059-g015.jpg" position="float" orientation="portrait" xlink:type="simple"/></fig></tp:treatment-sec></tp:taxon-treatment>
