# Supplementary material for: New spider flies from the Neotropical Region (Diptera, Acroceridae) with a key to New World genera
Source: Zookeys. 2013 Feb 18;(270):59–93. doi: 10.3897/zookeys.270.4476 (PMC3668421; doi:10.3897/zookeys.270.4476)
Supplement: XML Treatment for Coquena stangei [file zookeys.270.4476-treatment7.xml]

<!DOCTYPE tp:taxon-treatment
  PUBLIC "-//TaxonX//DTD Taxonomic Treatment Publishing DTD v0 20100105//EN" "tax-treatment-NSO.dtd">
<tp:taxon-treatment xmlns:tp="http://www.plazi.org/taxpub"><tp:treatment-meta><mixed-citation publication-type="journal"><person-group><name><surname>Schlinger</surname><given-names>Evert I.</given-names></name><name><surname>Gillung</surname><given-names>Jessica P.</given-names></name><name><surname>Borkent</surname><given-names>Christopher J.</given-names></name></person-group><article-title>New spider flies from the Neotropical Region (Diptera, Acroceridae) with a key to New World genera</article-title><source>Zookeys</source><day>18</day><month>2</month><year>2013</year><volume>2013</volume><issue>270</issue><fpage>59</fpage><lpage>93</lpage><pub-id pub-id-type="doi">10.3897/zookeys.270.4476</pub-id></mixed-citation></tp:treatment-meta><tp:nomenclature><tp:taxon-name>
                            <tp:taxon-name-part taxon-name-part-type="genus">Coquena</tp:taxon-name-part>
                            <tp:taxon-name-part taxon-name-part-type="species">stangei</tp:taxon-name-part>
                        <object-id xmlns:xlink="http://www.w3.org/1999/xlink" xlink:type="simple">urn:lsid:zoobank.org:act:51AC7C00-FAF5-4581-87B1-7D893266698F</object-id>
								<object-id xmlns:xlink="http://www.w3.org/1999/xlink" xlink:type="simple">http://species-id.net/wiki/Coquena_stangei</object-id>
								</tp:taxon-name><tp:taxon-authority>Schlinger</tp:taxon-authority><tp:taxon-status xmlns:xlink="http://www.w3.org/1999/xlink" xlink:type="simple">sp. n.</tp:taxon-status><xref ref-type="fig" rid="F11">Figs 11</xref><xref ref-type="fig" rid="F12"/><xref ref-type="fig" rid="F13"/><xref ref-type="fig" rid="F14"/><xref ref-type="fig" rid="F15">–15</xref><xref ref-type="fig" rid="F24">24</xref></tp:nomenclature><tp:treatment-sec sec-type="Material examined"><title>Material examined.</title><p><bold>Holotype</bold> male: Top label: “<italic>El Solidad, Argentina/ 11 km. W Las Cejas/ Tucuman Prov./ IV-30 to V-13-1967/ L. Stange (malaise)”</italic> [26.895318°S, <!--PageBreak-->64.835332°W]. Second label: “Genitalia <italic>IX-10-69</italic>/ Dissection No. <italic>9</italic>/ by E.I. Schlinger”. Third label: bright green “ACROCERIDAE/ E.I. Schlinger/ Specimen #/ 013435”. Bottom label: red “HOLOTYPE ♂/ <italic>Coquena stangei</italic>/ Schlinger new species/ Det. E.I. Schlinger 2012” (CAS). Genitalia dissected and placed in glycerin in glass microvial on pin with specimen.
                        </p></tp:treatment-sec><tp:treatment-sec sec-type="Paratypes"><title>Paratypes.</title><p>Four females, same data as holotype except: genitalia not dissected; EIS specimen numbers are: 013436, 013437, 013438, 013441; and with yellow paratype labels.</p></tp:treatment-sec><tp:treatment-sec sec-type="Description"><title>Description.</title><p>Male holotype with medium body size (<xref ref-type="fig" rid="F11">Fig. 11</xref>): 7.80 mm and wing shorter than body: 7.0 mm. Female with medium body size (<xref ref-type="fig" rid="F13">Fig. 13</xref>): 6.7 ± 1.21 mm (6.0 - 7.5 mm, n= 4) and wing longer than the body: 7.8 ± 1.2 mm (7.0 - 8.5 mm, n= 4). <italic>Head</italic>. Eyes dark brown and densely covered with pale yellow pile (<xref ref-type="fig" rid="F12">Figs 12</xref>, <xref ref-type="fig" rid="F14">14</xref>), occiput and ocellar tubercle dark brown and covered with yellow pile, ocelli light brown, frons dark brown with region adjacent to antennae yellow, scape and pedicel light brown with apex yellow, pedicel with light brown pile, flagellum light brown, male flagellum length ~2× height of the eye and petal-shaped, female flagellum length ½ the height of the eye and tapering to apex. Face dark brown with yellow pile, clypeus brown, bare and slightly longer than scape and pedicel combined, mouthparts pale yellow and strongly reduced. <italic>Thorax</italic>. Iridescent green and densely covered with long yellow pile. Coxae light brown, femora light brown with apical third yellow, tibia and tarsi light brown. Lower calypter transparent covered with dense yellow pile, halter yellow. <italic>Wing</italic>. Transparent (clear or pale brown), veins brown (<xref ref-type="fig" rid="F13">Fig. 13</xref>). <italic>Abdo<!--PageBreak-->men</italic>. Tergites iridescent brown densely covered with yellow pile; sternites brown and densely covered with yellow pile.
                        </p></tp:treatment-sec><tp:treatment-sec sec-type="Etymology"><title>Etymology.</title><p>This species is named in honor of Dr. Lionel A. Stange, Florida State Collection of Arthropods, who collected the type series.</p></tp:treatment-sec><tp:treatment-sec><!--Section generated to contain objects referenced in tp:taxon-treatment.--><fig id="F11" position="float" orientation="portrait"><label>Figure 11.</label><caption><p><italic><tp:taxon-name>Coquena stangei</tp:taxon-name></italic> Schlinger sp. n., male holotype, lateral view. Scale bar = 1.0 mm.</p></caption><graphic xmlns:xlink="http://www.w3.org/1999/xlink" xlink:href="ZooKeys-270-059-g011.jpg" position="float" orientation="portrait" xlink:type="simple"/></fig><fig id="F12" position="float" orientation="portrait"><label>Figure 12.</label><caption><p><italic><tp:taxon-name>Coquena stangei</tp:taxon-name></italic> Schlinger sp. n., male holotype, anterior view. Scale bar = 1.0 mm.</p></caption><graphic xmlns:xlink="http://www.w3.org/1999/xlink" xlink:href="ZooKeys-270-059-g012.jpg" position="float" orientation="portrait" xlink:type="simple"/></fig><fig id="F13" position="float" orientation="portrait"><label>Figure 13.</label><caption><p><italic><tp:taxon-name>Coquena stangei</tp:taxon-name></italic> Schlinger sp. n., female paratype, lateral view. Scale bar = 1.0 mm.</p></caption><graphic xmlns:xlink="http://www.w3.org/1999/xlink" xlink:href="ZooKeys-270-059-g013.jpg" position="float" orientation="portrait" xlink:type="simple"/></fig><fig id="F14" position="float" orientation="portrait"><label>Figure 14.</label><caption><p><italic><tp:taxon-name>Coquena stangei</tp:taxon-name></italic> Schlinger sp. n., female paratype, anterior view. Scale bar = 1.0 mm.</p></caption><graphic xmlns:xlink="http://www.w3.org/1999/xlink" xlink:href="ZooKeys-270-059-g014.jpg" position="float" orientation="portrait" xlink:type="simple"/></fig><fig id="F15" position="float" orientation="portrait"><label>Figure 15.</label><caption><p><italic><tp:taxon-name>Coquena stangei</tp:taxon-name></italic> Schlinger sp. n., wing. Scale bar = 1.0 mm.</p></caption><graphic xmlns:xlink="http://www.w3.org/1999/xlink" xlink:href="ZooKeys-270-059-g015.jpg" position="float" orientation="portrait" xlink:type="simple"/></fig><fig id="F24" position="float" orientation="portrait"><label>Figure 24.</label><caption><p>Distribution of <italic><tp:taxon-name>Sphaerops micella</tp:taxon-name></italic> Schlinger sp. n.(black squares), <italic><tp:taxon-name>Sphaerops appendiculata</tp:taxon-name></italic> Philippi, 1865. (red squares), <italic><tp:taxon-name>Neophilopota brevirostris</tp:taxon-name></italic> Schlinger sp. n. (green triangle), <italic><tp:taxon-name>Coquena stangei</tp:taxon-name></italic> Schlinger sp. n.(orange star), <italic><tp:taxon-name>Pialea brunea</tp:taxon-name></italic> Schlinger sp. n. (blue circle) and <italic><tp:taxon-name>Pialea corbiculata</tp:taxon-name></italic> Schlinger sp. n. (green circle).</p></caption><graphic xmlns:xlink="http://www.w3.org/1999/xlink" xlink:href="ZooKeys-270-059-g024.jpg" position="float" orientation="portrait" xlink:type="simple"/></fig></tp:treatment-sec></tp:taxon-treatment>
