# Supplementary material for: New spider flies from the Neotropical Region (Diptera, Acroceridae) with a key to New World genera
Source: Zookeys. 2013 Feb 18;(270):59–93. doi: 10.3897/zookeys.270.4476 (PMC3668421; doi:10.3897/zookeys.270.4476)
Supplement: XML Treatment for Pialea [file zookeys.270.4476-treatment8.xml]

<!DOCTYPE tp:taxon-treatment
  PUBLIC "-//TaxonX//DTD Taxonomic Treatment Publishing DTD v0 20100105//EN" "tax-treatment-NSO.dtd">
<tp:taxon-treatment xmlns:tp="http://www.plazi.org/taxpub"><tp:treatment-meta><mixed-citation publication-type="journal"><person-group><name><surname>Schlinger</surname><given-names>Evert I.</given-names></name><name><surname>Gillung</surname><given-names>Jessica P.</given-names></name><name><surname>Borkent</surname><given-names>Christopher J.</given-names></name></person-group><article-title>New spider flies from the Neotropical Region (Diptera, Acroceridae) with a key to New World genera</article-title><source>Zookeys</source><day>18</day><month>2</month><year>2013</year><volume>2013</volume><issue>270</issue><fpage>59</fpage><lpage>93</lpage><pub-id pub-id-type="doi">10.3897/zookeys.270.4476</pub-id></mixed-citation></tp:treatment-meta><tp:nomenclature><tp:taxon-name>
                            <tp:taxon-name-part taxon-name-part-type="genus">Pialea</tp:taxon-name-part>
                        <object-id xmlns:xlink="http://www.w3.org/1999/xlink" xlink:type="simple">http://species-id.net/wiki/Pialea</object-id>
								</tp:taxon-name><tp:taxon-authority>Erichson, 1840</tp:taxon-authority></tp:nomenclature><tp:treatment-sec sec-type="Diagnosis"><title>Diagnosis.</title><p>Body shape not arched; coloration non-metallic. Head width much narrower than thorax width; hemispherical; ocellar tubercle shape raised, rounded, two ocelli present, anterior ocellus absent; postocular ridge and occiput rounded; posterior margin of <!--PageBreak-->eye rounded; eyes densely pilose; not contiguous above antennal base, rarely contiguous below; palpus absent; proboscis length greatly reduced, with sparse pile; antennae located on middle of frons, either nearer to ocellar tubercle or to mouthparts; flagellum elongate, slightly tapered or paddle-shaped; apex with terminal setae present or absent; scapes fused; <!--PageBreak-->postpronotal lobes not enlarged or contiguous medially; antepronotum narrow; subscutellum barely visible beneath scutellum; legs not elongated; tibial spines present apically; pulvilli present; wing markings and microtrichia absent; costal vein ending near wing apex; costal margin straight; humeral crossvein absent; radial veins straight; R<sub>1</sub> not inflated distally; R<sub>4+5</sub> originating at apex of basal cell r<sub>4+5</sub> and then forking into veins R<sub>4</sub> and R<sub>5</sub> (<xref ref-type="fig" rid="F36">Fig. 36</xref>); crossvein 2r-m present between M<sub>1</sub> and R<sub>4+5</sub>, bisecting cell r<sub>4+5</sub>; cell formed by 2r-m narrow, elongate; R<sub>4</sub> without spur vein; M<sub>1</sub>, M<sub>2</sub> and M<sub>3</sub> present (M<sub>3</sub> fused with CuA<sub>1</sub>), rarely one M vein or two M veins present, all typically reaching wing margin; discal cell closed; cell m<sub>3</sub> present, CuA<sub>1</sub> joining M<sub>3</sub> and running towards margin; CuA<sub>2</sub> fused to A<sub>1</sub> before wing margin and running towards margin; anal lobe well developed; alula weakly developed; abdomen greatly rounded, inflated; tergites smooth, rounded.
                        </p></tp:treatment-sec><tp:treatment-sec sec-type="Comments"><title>Comments.</title><p><italic><tp:taxon-name>Pialea</tp:taxon-name></italic> is a relatively rare South American genus that comprises four species described from Brazil and another one described from Ecuador. The genus was described by Erichson (1840) for his new species <italic><tp:taxon-name>Pialea lomata</tp:taxon-name></italic> from Brazil. Later, Westwood (1876) named a second species, <italic><tp:taxon-name>Pialea lutescens</tp:taxon-name></italic>, also from Brazil. Two more species from the Oriental Region were later described in this genus, <italic><tp:taxon-name>Pialea jardinei</tp:taxon-name></italic> and <italic><tp:taxon-name>Pialea auripila</tp:taxon-name></italic> (<xref ref-type="bibr" rid="B3">Brunetti 1912</xref>), but they were subsequently transferred to <italic><tp:taxon-name>Astomella</tp:taxon-name></italic> Latreille, 1809and <italic><tp:taxon-name>Astomelloides</tp:taxon-name></italic> Schlinger, 1959, respectively (<xref ref-type="bibr" rid="B11">Schlinger 1956</xref>, 1959). <xref ref-type="bibr" rid="B11">Schlinger (1956)</xref> revised the genus and described three more species, <italic><tp:taxon-name>Pialea antiqua</tp:taxon-name></italic>, <italic><tp:taxon-name>Pialea capitella</tp:taxon-name></italic> and <italic><tp:taxon-name>Pialea ecuadoriensis</tp:taxon-name></italic>. <italic><tp:taxon-name>Pialea</tp:taxon-name></italic> is presumably closely related to <italic><tp:taxon-name>Stenopialea</tp:taxon-name></italic> Speiser, 1920 (a South African endemic genus) and <italic><tp:taxon-name>Archipialea</tp:taxon-name></italic> Schlinger, 1973 (Chile) based on antennal and wing characters (Schlinger 1973; Barraclough 1985). <italic><tp:taxon-name>Pialea</tp:taxon-name></italic> are characterized by the fusion of the scapes and the dichoptic eyes (except in <italic><tp:taxon-name>Pialea capitella</tp:taxon-name></italic>). Species in this genus also show strong sexual dimorphism in the length, insertion and shape of the antennae, the length of the abdomen and the color and maculation of the body.
                        </p></tp:treatment-sec><tp:treatment-sec sec-type="Key to species of Pialea"><title>Key to species of <italic><tp:taxon-name>Pialea</tp:taxon-name></italic>
                        </title><table-wrap content-type="key" position="anchor" orientation="portrait"><table><tbody><tr><td rowspan="1" colspan="1">1</td><td rowspan="1" colspan="1">M<sub>1</sub> present
                                        </td><td rowspan="1" colspan="1">2</td></tr><tr><td rowspan="1" colspan="1">–</td><td rowspan="1" colspan="1">M<sub>1</sub> absent
                                        </td><td rowspan="1" colspan="1">4</td></tr><tr><td rowspan="1" colspan="1">2. (1)</td><td rowspan="1" colspan="1">Tibia and first tarsomere of hind leg greatly swollen (<xref ref-type="fig" rid="F20">Figs 20</xref>, <xref ref-type="fig" rid="F22">22</xref>), twice as wide as the second tarsomere; additional r-m crossvein (2r-m) present (<xref ref-type="fig" rid="F23">Fig. 23</xref>) (W. Venezuela)
                                        </td><td rowspan="1" colspan="1"><italic><tp:taxon-name>Pialea corbiculata</tp:taxon-name></italic> Schlinger, sp. n.
                                        </td></tr><tr><td rowspan="1" colspan="1">–</td><td rowspan="1" colspan="1">Tibia and first tarsomere of hind leg not swollen (<xref ref-type="fig" rid="F16">Figs 16</xref>, <xref ref-type="fig" rid="F35">35</xref>), almost as wide as the second tarsomere; additional r-m crossvein (2r-m) absent (<xref ref-type="fig" rid="F19">Figs 19</xref>, <xref ref-type="fig" rid="F28">28</xref>)
                                        </td><td rowspan="1" colspan="1">3</td></tr><tr><td rowspan="1" colspan="1">3. (2)</td><td rowspan="1" colspan="1">Ocellar tubercle raised; thorax yellow with two longitudinal black stripes (Brazil)</td><td rowspan="1" colspan="1"><italic><tp:taxon-name>Pialea lutescens</tp:taxon-name></italic> Westwood, 1876
                                        </td></tr><tr><td rowspan="1" colspan="1">–</td><td rowspan="1" colspan="1">Ocellar tubercle not raised; thorax brown, without stripes (<xref ref-type="fig" rid="F31">Figs 31</xref><xref ref-type="fig" rid="F32"/><xref ref-type="fig" rid="F33"/><xref ref-type="fig" rid="F34">–34</xref>) (Brazil)
                                        </td><td rowspan="1" colspan="1"><italic><tp:taxon-name>Pialea antiqua</tp:taxon-name></italic> Schlinger, 1956
                                        </td></tr><tr><td rowspan="1" colspan="1">4. (1)</td><td rowspan="1" colspan="1">R<sub>2+3</sub> complete, reaching wing margin (<xref ref-type="fig" rid="F36">Fig. 36</xref>) (Brazil)
                                        </td><td rowspan="1" colspan="1"><italic><tp:taxon-name>Pialea lomata</tp:taxon-name></italic> Erichson, 1840
                                        </td></tr><tr><td rowspan="1" colspan="1">–</td><td rowspan="1" colspan="1">R<sub>2+3</sub> incomplete, not reaching wing margin (<xref ref-type="fig" rid="F19">Fig. 19</xref>)
                                        </td><td rowspan="1" colspan="1">5</td></tr><tr><td rowspan="1" colspan="1">5. (4)</td><td rowspan="1" colspan="1">Eyes holoptic below antennae (Brazil)</td><td rowspan="1" colspan="1"><italic><tp:taxon-name>Pialea capitella</tp:taxon-name></italic> Schlinger, 1956
                                        </td></tr><tr><td rowspan="1" colspan="1"><!--PageBreak-->–</td><td rowspan="1" colspan="1">Eyes separated below antennae</td><td rowspan="1" colspan="1">6</td></tr><tr><td rowspan="1" colspan="1">6. (5)</td><td rowspan="1" colspan="1">M<sub>2</sub> absent; antennae inserted on the top of the head in male (i.e., <xref ref-type="fig" rid="F34">Fig. 34</xref>) or middle of head in female (i.e. <xref ref-type="fig" rid="F33">Fig. 33</xref>) (Ecuador)
                                        </td><td rowspan="1" colspan="1"><italic><tp:taxon-name>Pialea ecuadorensis</tp:taxon-name></italic> Schlinger, 1956
                                        </td></tr><tr><td rowspan="1" colspan="1">–</td><td rowspan="1" colspan="1">M<sub>2</sub> present (<xref ref-type="fig" rid="F19">Fig. 19</xref>); antennae inserted in the middle of the head (only known from female) (<xref ref-type="fig" rid="F18">Fig. 18</xref>) (W. Venezuela)
                                        </td><td rowspan="1" colspan="1"><italic><tp:taxon-name>Pialea brunea</tp:taxon-name></italic> Schlinger, sp. n.
                                        </td></tr></tbody></table></table-wrap></tp:treatment-sec><tp:treatment-sec><!--Section generated to contain objects referenced in tp:taxon-treatment.--><fig id="F36" position="float" orientation="portrait"><label>Figure 36.</label><caption><p><italic><tp:taxon-name>Pialea lomata</tp:taxon-name></italic> Erichson, 1840, wing. Scale bar = 1.0 mm.</p></caption><graphic xmlns:xlink="http://www.w3.org/1999/xlink" xlink:href="ZooKeys-270-059-g036.jpg" position="float" orientation="portrait" xlink:type="simple"/></fig><fig id="F20" position="float" orientation="portrait"><label>Figure 20.</label><caption><p><italic><tp:taxon-name>Pialea corbiculata</tp:taxon-name></italic> Schlinger sp. n., male holotype, lateral view. Scale bar = 1.0 mm.</p></caption><graphic xmlns:xlink="http://www.w3.org/1999/xlink" xlink:href="ZooKeys-270-059-g020.jpg" position="float" orientation="portrait" xlink:type="simple"/></fig><fig id="F22" position="float" orientation="portrait"><label>Figure 22.</label><caption><p><italic><tp:taxon-name>Pialea corbiculata</tp:taxon-name></italic> Schlinger sp. n., male holotype, dorsal view. Scale bar = 1.0 mm.</p></caption><graphic xmlns:xlink="http://www.w3.org/1999/xlink" xlink:href="ZooKeys-270-059-g022.jpg" position="float" orientation="portrait" xlink:type="simple"/></fig><fig id="F23" position="float" orientation="portrait"><label>Figure 23.</label><caption><p><italic><tp:taxon-name>Pialea corbiculata</tp:taxon-name></italic> Schlinger sp. n., wing. Scale bar = 1.0 mm.</p></caption><graphic xmlns:xlink="http://www.w3.org/1999/xlink" xlink:href="ZooKeys-270-059-g023.jpg" position="float" orientation="portrait" xlink:type="simple"/></fig><fig id="F16" position="float" orientation="portrait"><label>Figure 16.</label><caption><p><italic><tp:taxon-name>Pialea brunea</tp:taxon-name></italic> Schlinger sp. n., female holotype, lateral view. Scale bar = 1.0 mm.</p></caption><graphic xmlns:xlink="http://www.w3.org/1999/xlink" xlink:href="ZooKeys-270-059-g016.jpg" position="float" orientation="portrait" xlink:type="simple"/></fig><fig id="F35" position="float" orientation="portrait"><label>Figure 35.</label><caption><p><italic><tp:taxon-name>Pialea lomata</tp:taxon-name></italic> Erichson, 1840, male, lateral view. Scale bar = 1.0 mm.</p></caption><graphic xmlns:xlink="http://www.w3.org/1999/xlink" xlink:href="ZooKeys-270-059-g035.jpg" position="float" orientation="portrait" xlink:type="simple"/></fig><fig id="F19" position="float" orientation="portrait"><label>Figure 19.</label><caption><p><italic><tp:taxon-name>Pialea brunea</tp:taxon-name></italic> Schlinger sp. n., wing. Scale bar = 1.0 mm.</p></caption><graphic xmlns:xlink="http://www.w3.org/1999/xlink" xlink:href="ZooKeys-270-059-g019.jpg" position="float" orientation="portrait" xlink:type="simple"/></fig><fig id="F28" position="float" orientation="portrait"><label>Figure 28.</label><caption><p><italic><tp:taxon-name>Pialea antiqua</tp:taxon-name></italic> Schlinger, 1956, female, wing. Scale bar = 1.0 mm.</p></caption><graphic xmlns:xlink="http://www.w3.org/1999/xlink" xlink:href="ZooKeys-270-059-g028.jpg" position="float" orientation="portrait" xlink:type="simple"/></fig><fig id="F31" position="float" orientation="portrait"><label>Figure 31.</label><caption><p><italic><tp:taxon-name>Pialea antiqua</tp:taxon-name></italic> Schlinger, 1956, head, dorsal view. Scale bar = 0.5 mm.</p></caption><graphic xmlns:xlink="http://www.w3.org/1999/xlink" xlink:href="ZooKeys-270-059-g031.jpg" position="float" orientation="portrait" xlink:type="simple"/></fig><fig id="F32" position="float" orientation="portrait"><label>Figure 32.</label><caption><p><italic><tp:taxon-name>Pialea antiqua</tp:taxon-name></italic> Schlinger, 1956, male, lateral view. Scale bar = 1.0 mm.</p></caption><graphic xmlns:xlink="http://www.w3.org/1999/xlink" xlink:href="ZooKeys-270-059-g032.jpg" position="float" orientation="portrait" xlink:type="simple"/></fig><fig id="F33" position="float" orientation="portrait"><label>Figure 33.</label><caption><p><italic><tp:taxon-name>Pialea antiqua</tp:taxon-name></italic> Schlinger, 1956, female, lateral view. Scale bar = 1.0 mm.</p></caption><graphic xmlns:xlink="http://www.w3.org/1999/xlink" xlink:href="ZooKeys-270-059-g033.jpg" position="float" orientation="portrait" xlink:type="simple"/></fig><fig id="F34" position="float" orientation="portrait"><label>Figure 34.</label><caption><p><italic><tp:taxon-name>Pialea antiqua</tp:taxon-name></italic> Schlinger, 1956, male, head, lateral view. Scale bar = 1.0 mm.</p></caption><graphic xmlns:xlink="http://www.w3.org/1999/xlink" xlink:href="ZooKeys-270-059-g034.jpg" position="float" orientation="portrait" xlink:type="simple"/></fig><fig id="F18" position="float" orientation="portrait"><label>Figure 18.</label><caption><p><italic><tp:taxon-name>Pialea brunea</tp:taxon-name></italic> Schlinger sp. n., female, head, lateral view. Scale bar = 1.0 mm.</p></caption><graphic xmlns:xlink="http://www.w3.org/1999/xlink" xlink:href="ZooKeys-270-059-g018.jpg" position="float" orientation="portrait" xlink:type="simple"/></fig></tp:treatment-sec><ref-list><ref id="B3"><mixed-citation xmlns:xlink="http://www.w3.org/1999/xlink" xlink:type="simple"><person-group><name name-style="western"><surname>Brunetti</surname><given-names>E</given-names></name></person-group> (<year>1912</year>)<article-title> New oriental Diptera.</article-title><source>Records of the Indian Museum </source><volume>7</volume> (<issue>5</issue>): <fpage>472</fpage>-<lpage>475</lpage>.</mixed-citation></ref><ref id="B11"><mixed-citation xmlns:xlink="http://www.w3.org/1999/xlink" xlink:type="simple"><person-group><name name-style="western"><surname>Schlinger</surname><given-names>EI</given-names></name></person-group> (<year>1956</year>)<article-title> A revision of the acrocerid flies of the genus <italic>Pialea</italic> Erichson with a discussion of their sexual dimorphism (Diptera).</article-title><source>Proceedings of the United States National Museum </source><volume>106</volume>: <fpage>359</fpage>-<lpage>375</lpage>. doi: <ext-link ext-link-type="uri" xlink:href="http://dx.doi.org/10.5479/si.00963801.106-3373.359" xlink:type="simple">10.5479/si.00963801.106-3373.359</ext-link></mixed-citation></ref></ref-list></tp:taxon-treatment>
