# Supplementary material for: New spider flies from the Neotropical Region (Diptera, Acroceridae) with a key to New World genera
Source: Zookeys. 2013 Feb 18;(270):59–93. doi: 10.3897/zookeys.270.4476 (PMC3668421; doi:10.3897/zookeys.270.4476)
Supplement: XML Treatment for Pialea brunea [file zookeys.270.4476-treatment9.xml]

<!DOCTYPE tp:taxon-treatment
  PUBLIC "-//TaxonX//DTD Taxonomic Treatment Publishing DTD v0 20100105//EN" "tax-treatment-NSO.dtd">
<tp:taxon-treatment xmlns:tp="http://www.plazi.org/taxpub"><tp:treatment-meta><mixed-citation publication-type="journal"><person-group><name><surname>Schlinger</surname><given-names>Evert I.</given-names></name><name><surname>Gillung</surname><given-names>Jessica P.</given-names></name><name><surname>Borkent</surname><given-names>Christopher J.</given-names></name></person-group><article-title>New spider flies from the Neotropical Region (Diptera, Acroceridae) with a key to New World genera</article-title><source>Zookeys</source><day>18</day><month>2</month><year>2013</year><volume>2013</volume><issue>270</issue><fpage>59</fpage><lpage>93</lpage><pub-id pub-id-type="doi">10.3897/zookeys.270.4476</pub-id></mixed-citation></tp:treatment-meta><tp:nomenclature><tp:taxon-name>
                            <tp:taxon-name-part taxon-name-part-type="genus">Pialea</tp:taxon-name-part>
                            <tp:taxon-name-part taxon-name-part-type="species">brunea</tp:taxon-name-part>
                        <object-id xmlns:xlink="http://www.w3.org/1999/xlink" xlink:type="simple">urn:lsid:zoobank.org:act:992C5682-3628-4BAC-9E2A-1DD703AD80F7</object-id>
								<object-id xmlns:xlink="http://www.w3.org/1999/xlink" xlink:type="simple">http://species-id.net/wiki/Pialea_brunea</object-id>
								</tp:taxon-name><tp:taxon-authority>Schlinger</tp:taxon-authority><tp:taxon-status xmlns:xlink="http://www.w3.org/1999/xlink" xlink:type="simple">sp. n.</tp:taxon-status><xref ref-type="fig" rid="F16">Figs 16</xref><xref ref-type="fig" rid="F17"/><xref ref-type="fig" rid="F18"/><xref ref-type="fig" rid="F19">–19</xref><xref ref-type="fig" rid="F24">24</xref></tp:nomenclature><tp:treatment-sec sec-type="Material examined"><title>Material examined.</title><p><bold>Holotype</bold> female: Top label: “<italic>Venezuela</italic> / <italic>Páramo</italic> / <italic>La Negra</italic> / <italic>Lichy col</italic>. / [vertically on left side] <italic>viii.48</italic>”. Bottom label: red “HOLOTYPE ♀/ <italic>Pialea brunea</italic>/ Schlinger new species/ Det. E.I. Schlinger 2012” (CAS).
                        </p></tp:treatment-sec><tp:treatment-sec sec-type="Diagnosis"><title>Diagnosis.</title><p>Antennae inserted in the middle of the head (female, <xref ref-type="fig" rid="F17">Fig. 17</xref>); post pedicel longer than head height (<xref ref-type="fig" rid="F18">Fig. 18</xref>); body entirely brown, without yellow markings; R<sub>2+3</sub> not reaching wing margin (<xref ref-type="fig" rid="F19">Fig. 19</xref>); M<sub>2</sub> present; first tarsomere of hind leg much longer than the remaining tarsomeres combined.
                        </p><!--PageBreak--></tp:treatment-sec><tp:treatment-sec sec-type="Description"><title>Description.</title><p>Female holotype with medium body size (<xref ref-type="fig" rid="F16">Fig. 16</xref>, female body: 9.2 mm) and wing shorter than body (female wing: 8.2 mm). <italic>Head</italic>. Eyes black and densely covered with long (equal to length of scape) brown pile (<xref ref-type="fig" rid="F17">Fig. 17</xref>), occiput and ocellar tubercle dark brown and covered with brown pile, ocelli brown, frons brown, scape and pedicel brown, pedicel with several long setae, flagellum brown and tapering to apex which bears setae (<xref ref-type="fig" rid="F18">Fig. 18</xref>). Face dark brown with brown pile; clypeus dark brown, half the length of the scape and covered with fine setae; mouthparts light brown and strongly reduced. <italic>Thorax</italic>. Uniformly light brown and densely covered with <!--PageBreak-->long brown pile. Legs brown and densely covered with long brown pile. Lower calypter brown and densely covered with yellow pile; halter light brown. <italic>Wing</italic>. Transparent with light brown wing veins (<xref ref-type="fig" rid="F19">Fig. 19</xref>). R<sub>2+3</sub> incomplete, not reaching wing margin, M<sub>1</sub> absent, M<sub>2</sub> present. <italic>Abdomen</italic>. Both tergites and sternites uniformly dark brown.
                        </p></tp:treatment-sec><tp:treatment-sec sec-type="Comments"><title>Comments.</title><p><italic><tp:taxon-name>Pialea brunea</tp:taxon-name></italic> is closely related to <italic><tp:taxon-name>Pialea capitella</tp:taxon-name></italic> Schlinger, 1956 and <italic><tp:taxon-name>Pialea ecuadorensis</tp:taxon-name></italic> Schlinger, 1956, sharing with these species the absence of wing vein M<sub>1</sub>. It differs from <italic><tp:taxon-name>Pialea capitella</tp:taxon-name></italic> in the eyes being separate below the antennae, and from <italic><tp:taxon-name>Pialea ecuadorensis</tp:taxon-name></italic> in the overall brown coloration and presence of M<sub>2</sub>.
                        </p></tp:treatment-sec><tp:treatment-sec sec-type="Etymology"><title>Etymology.</title><p>The specific epithet is derived from the Latin, <italic>bruneus</italic> – brown; referring to the distinctive entirely brown coloration of the body, which lacks yellow markings.
                        </p><fig id="F16" position="float" orientation="portrait"><label>Figure 16.</label><caption><p><italic><tp:taxon-name>Pialea brunea</tp:taxon-name></italic> Schlinger sp. n., female holotype, lateral view. Scale bar = 1.0 mm.</p></caption><graphic xmlns:xlink="http://www.w3.org/1999/xlink" xlink:href="ZooKeys-270-059-g016.jpg" position="float" orientation="portrait" xlink:type="simple"/></fig><fig id="F17" position="float" orientation="portrait"><label>Figure 17.</label><caption><p><italic><tp:taxon-name>Pialea brunea</tp:taxon-name></italic> Schlinger sp. n., female holotype, anterior view. Scale bar = 1.0 mm.</p></caption><graphic xmlns:xlink="http://www.w3.org/1999/xlink" xlink:href="ZooKeys-270-059-g017.jpg" position="float" orientation="portrait" xlink:type="simple"/></fig><fig id="F18" position="float" orientation="portrait"><label>Figure 18.</label><caption><p><italic><tp:taxon-name>Pialea brunea</tp:taxon-name></italic> Schlinger sp. n., female, head, lateral view. Scale bar = 1.0 mm.</p></caption><graphic xmlns:xlink="http://www.w3.org/1999/xlink" xlink:href="ZooKeys-270-059-g018.jpg" position="float" orientation="portrait" xlink:type="simple"/></fig><fig id="F19" position="float" orientation="portrait"><label>Figure 19.</label><caption><p><italic><tp:taxon-name>Pialea brunea</tp:taxon-name></italic> Schlinger sp. n., wing. Scale bar = 1.0 mm.</p></caption><graphic xmlns:xlink="http://www.w3.org/1999/xlink" xlink:href="ZooKeys-270-059-g019.jpg" position="float" orientation="portrait" xlink:type="simple"/></fig><!--PageBreak--></tp:treatment-sec><tp:treatment-sec><!--Section generated to contain objects referenced in tp:taxon-treatment.--><fig id="F24" position="float" orientation="portrait"><label>Figure 24.</label><caption><p>Distribution of <italic><tp:taxon-name>Sphaerops micella</tp:taxon-name></italic> Schlinger sp. n.(black squares), <italic><tp:taxon-name>Sphaerops appendiculata</tp:taxon-name></italic> Philippi, 1865. (red squares), <italic><tp:taxon-name>Neophilopota brevirostris</tp:taxon-name></italic> Schlinger sp. n. (green triangle), <italic><tp:taxon-name>Coquena stangei</tp:taxon-name></italic> Schlinger sp. n.(orange star), <italic><tp:taxon-name>Pialea brunea</tp:taxon-name></italic> Schlinger sp. n. (blue circle) and <italic><tp:taxon-name>Pialea corbiculata</tp:taxon-name></italic> Schlinger sp. n. (green circle).</p></caption><graphic xmlns:xlink="http://www.w3.org/1999/xlink" xlink:href="ZooKeys-270-059-g024.jpg" position="float" orientation="portrait" xlink:type="simple"/></fig></tp:treatment-sec></tp:taxon-treatment>
