# Supplementary material for: New spider flies from the Neotropical Region (Diptera, Acroceridae) with a key to New World genera
Source: Zookeys. 2013 Feb 18;(270):59–93. doi: 10.3897/zookeys.270.4476 (PMC3668421; doi:10.3897/zookeys.270.4476)
Supplement: XML Treatment for Pialea corbiculata [file zookeys.270.4476-treatment10.xml]

<!DOCTYPE tp:taxon-treatment
  PUBLIC "-//TaxonX//DTD Taxonomic Treatment Publishing DTD v0 20100105//EN" "tax-treatment-NSO.dtd">
<tp:taxon-treatment xmlns:tp="http://www.plazi.org/taxpub"><tp:treatment-meta><mixed-citation publication-type="journal"><person-group><name><surname>Schlinger</surname><given-names>Evert I.</given-names></name><name><surname>Gillung</surname><given-names>Jessica P.</given-names></name><name><surname>Borkent</surname><given-names>Christopher J.</given-names></name></person-group><article-title>New spider flies from the Neotropical Region (Diptera, Acroceridae) with a key to New World genera</article-title><source>Zookeys</source><day>18</day><month>2</month><year>2013</year><volume>2013</volume><issue>270</issue><fpage>59</fpage><lpage>93</lpage><pub-id pub-id-type="doi">10.3897/zookeys.270.4476</pub-id></mixed-citation></tp:treatment-meta><tp:nomenclature><tp:taxon-name>
                            <tp:taxon-name-part taxon-name-part-type="genus">Pialea</tp:taxon-name-part>
                            <tp:taxon-name-part taxon-name-part-type="species">corbiculata</tp:taxon-name-part>
                        <object-id xmlns:xlink="http://www.w3.org/1999/xlink" xlink:type="simple">urn:lsid:zoobank.org:act:9188FD90-4D9A-430B-A014-BE5D13D604CE</object-id>
								<object-id xmlns:xlink="http://www.w3.org/1999/xlink" xlink:type="simple">http://species-id.net/wiki/Pialea_corbiculata</object-id>
								</tp:taxon-name><tp:taxon-authority>Schlinger</tp:taxon-authority><tp:taxon-status xmlns:xlink="http://www.w3.org/1999/xlink" xlink:type="simple">sp. n.</tp:taxon-status><xref ref-type="fig" rid="F20">Figs 20</xref><xref ref-type="fig" rid="F21"/><xref ref-type="fig" rid="F22"/><xref ref-type="fig" rid="F23"/><xref ref-type="fig" rid="F24">–24</xref></tp:nomenclature><tp:treatment-sec sec-type="Material examined"><title>Material examined.</title><p><bold>Holotype</bold> male: Top label: “<italic>VENEZUELA</italic> / <italic>Mérida, 3500 m</italic>. / <italic>Páramo Mucubaji</italic> / <italic>nr. Laguna Negra</italic>”. Second label: “<italic>29.iv-3.v.81</italic> / <italic>Malaise trap</italic> / <italic>L. Masner</italic> / <italic>8115</italic>”. Third label: bright green “ACROCERIDAE/ E.I. Schlinger/ Specimen #/ 004215”. Bottom label: red “HOLOTYPE ♂/ <italic>Pialea corbiculata</italic>/ Schlinger new species/ Det. E.I. Schlinger 2012” (CAS).
                        </p></tp:treatment-sec><tp:treatment-sec sec-type="Diagnosis"><title>Diagnosis.</title><p>Antennae inserted in the middle of the head (male); post pedicel as long as the head height; head, thorax and scutellum black; legs and abdomen black with yellow markings; hind leg with tibia and first tarsomere swollen (<xref ref-type="fig" rid="F20">Figs 20</xref>, <xref ref-type="fig" rid="F22">22</xref>), twice as wide as the second tarsomere; additional r-m crossvein (2r-m) present.
                        </p></tp:treatment-sec><tp:treatment-sec sec-type="Description"><title>Description.</title><p>Male holotype with medium body size (<xref ref-type="fig" rid="F20">Fig. 20</xref>, male body length: 7.3 mm) and wing longer than body (male wing: 8.6 mm). <italic>Head</italic>. Eyes black and densely covered with dark brown, long (equal to scape length) pile (<xref ref-type="fig" rid="F21">Fig. 21</xref>), occiput and ocellar tubercle dark brown and densely covered with long dark <!--PageBreak-->brown pile, ocelli light brown, frons dark brown, scape and pedicel dark brown, pedicel with yellow setae, flagellum light brown, lacking apical setae. Male flagellum petal like, length ~2× length of scape and pedicel combined. Face dark brown with brown pile, clypeus dark brown, with light brown pile and shorter than scape, mouthparts dark brown and strongly reduced. <italic>Thorax</italic>. Dark brown and densely covered with long brown pile (<xref ref-type="fig" rid="F22">Fig. 22</xref>). Coxae dark brown, femora yellow with apex of ventral surface brown, tibia yellow with apex brown, tarsi brown, hind leg longer than fore- and mid-leg and with tibia and first tarsomere swollen (twice as wide as mid-leg). Lower calypter brown and densely covered long brown pile, halter brown. <italic>Wing</italic>. Transparent light brown with brown wing veins; M<sub>1</sub> and M<sub>2</sub> present. <italic>Abdomen</italic>. Densely covered with light brown pile (<xref ref-type="fig" rid="F22">Fig. 22</xref>). Tergite I and VI brown, tergites II-V yellow with anterior margin and medial line brown; sternites I and VI brown sternite II–V yellow.
                        </p></tp:treatment-sec><tp:treatment-sec sec-type="Comments"><title>Comments.</title><p><italic><tp:taxon-name>Pialea corbiculata</tp:taxon-name></italic> sp. n. is closely related to <italic><tp:taxon-name>Pialea lutescens</tp:taxon-name></italic> Westwood, 1876 and <italic><tp:taxon-name>Pialea antiqua</tp:taxon-name></italic> Schlinger, 1956, based on the presence of wing vein M<sub>1</sub>. It dif<!--PageBreak--><!--PageBreak--><!--PageBreak--><!--PageBreak--><!--PageBreak--><!--PageBreak--><!--PageBreak--><!--PageBreak--><!--PageBreak-->fers from those two species by the swollen tibia and first tarsomere of the hind leg and the presence of an additional r-m crossvein (2r-m), which are unique features within <italic><tp:taxon-name>Pialea</tp:taxon-name></italic>.
                        </p></tp:treatment-sec><tp:treatment-sec sec-type="Etymology"><title>Etymology.</title><p>The species epithet, <italic>corbiculata</italic>, is in reference to the swollen hind tibia and tarsi which resemble the pollen collecting corbicula of many bees.
                        </p><fig id="F20" position="float" orientation="portrait"><label>Figure 20.</label><caption><p><italic><tp:taxon-name>Pialea corbiculata</tp:taxon-name></italic> Schlinger sp. n., male holotype, lateral view. Scale bar = 1.0 mm.</p></caption><graphic xmlns:xlink="http://www.w3.org/1999/xlink" xlink:href="ZooKeys-270-059-g020.jpg" position="float" orientation="portrait" xlink:type="simple"/></fig><fig id="F21" position="float" orientation="portrait"><label>Figure 21.</label><caption><p><italic><tp:taxon-name>Pialea corbiculata</tp:taxon-name></italic> Schlinger sp. n., male holotype, anterior view. Scale bar = 1.0 mm.</p></caption><graphic xmlns:xlink="http://www.w3.org/1999/xlink" xlink:href="ZooKeys-270-059-g021.jpg" position="float" orientation="portrait" xlink:type="simple"/></fig><fig id="F22" position="float" orientation="portrait"><label>Figure 22.</label><caption><p><italic><tp:taxon-name>Pialea corbiculata</tp:taxon-name></italic> Schlinger sp. n., male holotype, dorsal view. Scale bar = 1.0 mm.</p></caption><graphic xmlns:xlink="http://www.w3.org/1999/xlink" xlink:href="ZooKeys-270-059-g022.jpg" position="float" orientation="portrait" xlink:type="simple"/></fig><fig id="F23" position="float" orientation="portrait"><label>Figure 23.</label><caption><p><italic><tp:taxon-name>Pialea corbiculata</tp:taxon-name></italic> Schlinger sp. n., wing. Scale bar = 1.0 mm.</p></caption><graphic xmlns:xlink="http://www.w3.org/1999/xlink" xlink:href="ZooKeys-270-059-g023.jpg" position="float" orientation="portrait" xlink:type="simple"/></fig><fig id="F24" position="float" orientation="portrait"><label>Figure 24.</label><caption><p>Distribution of <italic><tp:taxon-name>Sphaerops micella</tp:taxon-name></italic> Schlinger sp. n.(black squares), <italic><tp:taxon-name>Sphaerops appendiculata</tp:taxon-name></italic> Philippi, 1865. (red squares), <italic><tp:taxon-name>Neophilopota brevirostris</tp:taxon-name></italic> Schlinger sp. n. (green triangle), <italic><tp:taxon-name>Coquena stangei</tp:taxon-name></italic> Schlinger sp. n.(orange star), <italic><tp:taxon-name>Pialea brunea</tp:taxon-name></italic> Schlinger sp. n. (blue circle) and <italic><tp:taxon-name>Pialea corbiculata</tp:taxon-name></italic> Schlinger sp. n. (green circle).</p></caption><graphic xmlns:xlink="http://www.w3.org/1999/xlink" xlink:href="ZooKeys-270-059-g024.jpg" position="float" orientation="portrait" xlink:type="simple"/></fig><fig id="F25" position="float" orientation="portrait"><label>Figure 25.</label><caption><p><italic><tp:taxon-name>Terphis nodosa</tp:taxon-name></italic> Erichson, 1840, female, lateral view. Scale bar = 1.0 mm.</p></caption><graphic xmlns:xlink="http://www.w3.org/1999/xlink" xlink:href="ZooKeys-270-059-g025.jpg" position="float" orientation="portrait" xlink:type="simple"/></fig><fig id="F26" position="float" orientation="portrait"><label>Figure 26.</label><caption><p><italic><tp:taxon-name>Philopota conica</tp:taxon-name></italic> Wiedemann, 1830, female, head, anterior view. Scale bar = 1.0 mm. <bold>clyp</bold> clypeus <bold>fc</bold> face <bold>flg</bold> flagellum <bold>frn</bold> frons <bold>lfm</bold> lower facial margin <bold>oc tr</bold> ocellar triangle <bold>ped</bold> pedicel <bold>pocl r</bold> postocular ridge <bold>scp</bold> scape.</p></caption><graphic xmlns:xlink="http://www.w3.org/1999/xlink" xlink:href="ZooKeys-270-059-g026.jpg" position="float" orientation="portrait" xlink:type="simple"/></fig><fig id="F27" position="float" orientation="portrait"><label>Figure 27.</label><caption><p><italic><tp:taxon-name>Philopota conica</tp:taxon-name></italic> Wiedemann, 1830, female, head, lateral view. Scale bar = 1.0 mm. <bold>clyp</bold> clypeus <bold>fc</bold> face <bold>fgl</bold> flagellum <bold>frn</bold> frons <bold>lab</bold> labium <bold>lbr</bold> labrum <bold>lfm</bold> lower facial margin <bold>ped</bold> pedicel <bold>premnt</bold> prementum <bold>pocl r</bold> postocular ridge <bold>scp</bold> scape <bold>vrt</bold> vertex.</p></caption><graphic xmlns:xlink="http://www.w3.org/1999/xlink" xlink:href="ZooKeys-270-059-g027.jpg" position="float" orientation="portrait" xlink:type="simple"/></fig><fig id="F28" position="float" orientation="portrait"><label>Figure 28.</label><caption><p><italic><tp:taxon-name>Pialea antiqua</tp:taxon-name></italic> Schlinger, 1956, female, wing. Scale bar = 1.0 mm.</p></caption><graphic xmlns:xlink="http://www.w3.org/1999/xlink" xlink:href="ZooKeys-270-059-g028.jpg" position="float" orientation="portrait" xlink:type="simple"/></fig><fig id="F29" position="float" orientation="portrait"><label>Figure 29.</label><caption><p><italic><tp:taxon-name>Pterodontia davisi</tp:taxon-name></italic> Paramonov, 1957, female, wing. Scale bar = 1.0 mm.</p></caption><graphic xmlns:xlink="http://www.w3.org/1999/xlink" xlink:href="ZooKeys-270-059-g029.jpg" position="float" orientation="portrait" xlink:type="simple"/></fig><fig id="F30" position="float" orientation="portrait"><label>Figure 30.</label><caption><p><italic><tp:taxon-name>Pialea lomata</tp:taxon-name></italic> Erichson, 1840, head, dorsal view. Scale bar = 0.5 mm</p></caption><graphic xmlns:xlink="http://www.w3.org/1999/xlink" xlink:href="ZooKeys-270-059-g030.jpg" position="float" orientation="portrait" xlink:type="simple"/></fig><fig id="F31" position="float" orientation="portrait"><label>Figure 31.</label><caption><p><italic><tp:taxon-name>Pialea antiqua</tp:taxon-name></italic> Schlinger, 1956, head, dorsal view. Scale bar = 0.5 mm.</p></caption><graphic xmlns:xlink="http://www.w3.org/1999/xlink" xlink:href="ZooKeys-270-059-g031.jpg" position="float" orientation="portrait" xlink:type="simple"/></fig><fig id="F32" position="float" orientation="portrait"><label>Figure 32.</label><caption><p><italic><tp:taxon-name>Pialea antiqua</tp:taxon-name></italic> Schlinger, 1956, male, lateral view. Scale bar = 1.0 mm.</p></caption><graphic xmlns:xlink="http://www.w3.org/1999/xlink" xlink:href="ZooKeys-270-059-g032.jpg" position="float" orientation="portrait" xlink:type="simple"/></fig><fig id="F33" position="float" orientation="portrait"><label>Figure 33.</label><caption><p><italic><tp:taxon-name>Pialea antiqua</tp:taxon-name></italic> Schlinger, 1956, female, lateral view. Scale bar = 1.0 mm.</p></caption><graphic xmlns:xlink="http://www.w3.org/1999/xlink" xlink:href="ZooKeys-270-059-g033.jpg" position="float" orientation="portrait" xlink:type="simple"/></fig><fig id="F34" position="float" orientation="portrait"><label>Figure 34.</label><caption><p><italic><tp:taxon-name>Pialea antiqua</tp:taxon-name></italic> Schlinger, 1956, male, head, lateral view. Scale bar = 1.0 mm.</p></caption><graphic xmlns:xlink="http://www.w3.org/1999/xlink" xlink:href="ZooKeys-270-059-g034.jpg" position="float" orientation="portrait" xlink:type="simple"/></fig><fig id="F35" position="float" orientation="portrait"><label>Figure 35.</label><caption><p><italic><tp:taxon-name>Pialea lomata</tp:taxon-name></italic> Erichson, 1840, male, lateral view. Scale bar = 1.0 mm.</p></caption><graphic xmlns:xlink="http://www.w3.org/1999/xlink" xlink:href="ZooKeys-270-059-g035.jpg" position="float" orientation="portrait" xlink:type="simple"/></fig><fig id="F36" position="float" orientation="portrait"><label>Figure 36.</label><caption><p><italic><tp:taxon-name>Pialea lomata</tp:taxon-name></italic> Erichson, 1840, wing. Scale bar = 1.0 mm.</p></caption><graphic xmlns:xlink="http://www.w3.org/1999/xlink" xlink:href="ZooKeys-270-059-g036.jpg" position="float" orientation="portrait" xlink:type="simple"/></fig><fig id="F37" position="float" orientation="portrait"><label>Figure 37.</label><caption><p><italic><tp:taxon-name>Villalus chilensis</tp:taxon-name></italic> Cole, 1918, wing. Scale bar = 1.0 mm.</p></caption><graphic xmlns:xlink="http://www.w3.org/1999/xlink" xlink:href="ZooKeys-270-059-g037.jpg" position="float" orientation="portrait" xlink:type="simple"/></fig></tp:treatment-sec></tp:taxon-treatment>
